# Supplementary material for: Cross-study analysis of genomic data defines the ciliate multigenic epiplasmin family: strategies for functional analysis in Paramecium tetraurelia
Source: BMC Evol Biol. 2009 Jun 3;9:125. doi: 10.1186/1471-2148-9-125 (PMC2709106; doi:10.1186/1471-2148-9-125)
Supplement: Additional file 3 — Alignement of the 51 Paramecium epiplasmins and the four Tetrahymena epiplasmins (compatible fasta). This compatible fasta file describes the alignement of the 51 Paramecium epiplasmins and the four Tetrahymena epiplasmins. [file 1471-2148-9-125-S3.txt]

>Epi 48      
----------------------------------------------------------------------------------------------------------------------------------------------------------------------------------------------------------------------------------------------------------------------------------ATGAGTTATCTCTATTCACCA---TACAGATCCTAT----GCCAG--------------ACCATATTAGTATT-CACCCACCCGTTCATATG-TCTCCTC--------------CCCATATTACAC----ATCCACACCACCAAGAGGCAACTCCTGGGTAGAAAGAATCCCTGTCGAATAGAGATACACAGAGTATGTT-CCAGAACAAAGAATTGAATACAAGCCAGTCGAGAGAAGATACACAGACTATGTGGAAATCGAACATTACAGAGATTATGTCCCAGTCCCAAGACTTGAACGAAGAGTTGAATA-TGTGCCAATTGAGAGATACGACGAAGCAGTT------GACTATGTTCCAGTCGAG---AGATCCAGTGTGGTTCGCTAGCCATTGTCAAATTCATTAGCCTACAGCA-GATATTCCAGATATCCATC-CAGATATTAT-TATTGA---------------------------------------------------------------------------------------------------------------------------------------------------------------------------------------------------------------------------------------------------------------------------------------------------------------------------------------------------------------------------------------------------------------------------------------------------------------------------------------------------------------------------------------------------------------------------------------------------------------------------------------------------------------------------------------------------------------------------------------------------------------------------------------------------
>Epi 49      
----------------------------------------------------------------------------------------------------------------------------------------------------------------------------------------------------------------------------------------------------------------------------------ATGAGTTACCTCTACTCCCCC---TACAGATCCTAT----GCCAG--------------ACCCCACTAGTATT-CACCCACCCGTTCATATG-TCTCC-----------------CCAGTTTACAC----ATCCACTCCACCAAGAGGCAATTCTTGGGTGGAGAGAATCCCAGTTGAGCAGAGATACACTGAGTATGTT-CCAGAACAGAGAATTGAATACAAGCCAGTCGAGAGAAGATACACAGACTATGTGGAAATCGAGCATTACAGAGATTATGTCCCAGTCCCAAGACTTGAAAGAAGAGTAGAATA-CGTGCCAATCGAGAGATACGATGAAGCAGTC------GACTATGTTCCAGTGGAG---AGATCCAGTGTTGTTCGCCAACCTCTGTCAAATTCTTTAGCCTACAGCA-GATATTCCAGATATCCATC-CAGATATTAT-TATTATTGA------------------------------------------------------------------------------------------------------------------------------------------------------------------------------------------------------------------------------------------------------------------------------------------------------------------------------------------------------------------------------------------------------------------------------------------------------------------------------------------------------------------------------------------------------------------------------------------------------------------------------------------------------------------------------------------------------------------------------------------------------------------------------------------------
>Epi 50      
-----------------------------------------------------------------------------------------------------------------------------------------------------------------------------------------------------------------------------------------------------------ATGTCATACTACAAACCTTTTTACCAAAGTGCCTATGACCGCACAGCTCCAGTTTATCC----ACCAA--------------GTTAATATGGTCCTTCATACTACGGTCCTTACGATCGTCCATA------------CTCATATCAATC----AAGAGCTCCAATGAGAGGTGAGTAATGGTCAGAATATATTCCTGTGGAGCAGAGATACACTGATTATGTA-CCAGAGACAAAGATTGAATATAGACCTGTAGAGAAACAATACACAGATTATATTGAAGTAAAGCATGAGACAGATTATGTACCAGTTCCAAGATTGGAAAAAAGAGTGGAATA-TATTCCAGTTGACCGATACGATGAGCATGTG------GATTATGTGCCAGTTTAG---AATAGCCATGTTGTGAAAGGACCT---TAAAGTAGAGTTGGTTATGGAA-GTTAATCATAATATTTACCACCACCACCACCTGCTCCTACATCATA-TTCAAATTATAGATACAGTCCAAGTAGAGTGAGTGGATATCGTCCAGGAGCAACGGGCTACGGC--TACAGATACCTTTGA--------------------------------------------------------------------------------------------------------------------------------------------------------------------------------------------------------------------------------------------------------------------------------------------------------------------------------------------------------------------------------------------------------------------------------------------------------------------------------------------------------------------------------------------------------------------------------------------------------------------------------------------------------------------------------------------------------
>Epi 51      
-----------------------------------------------------------------------------------------------------------------------------------------------------------------------------------------------------------------------------------------------------------ATGTCATACTACAAACCCTTTTACCAAAGTGCCTATGACCGCACAGCTCCAGTTTATCC----ACCAA--------------GTTAATATGGTCCAGCATACTACGGTCCTTACGATCGTCCATA------------CTCATATCAATC----AAGAGCTCCAACGAGAGGCGAATAATGGTCTGAATATATCCCTGTGGAGTAGAGATACACAGATTATGTG-CCAGAAACAAAGGTTGAATATAGACCAGTCGAGAAATCATACACAGATTACATCGAAGTTAAACATGAGACAGATTACGTACCAGTTCCAAGATTGGAAAAAAGAGTGGAATA-TATTCCAGTAGACCGCTACGATGAACATGTG------GATTATGTTCCCGTATAG---AATAGCCATGTAGTGAAAGGACCA---TAAAGCAGAGCTGGCTATGGAT-ATTAATCATAATATTTACCACCACCACCACCTGCTCCTACATCATA-TTCAAATTATAGATACAGTCCAAGTAGAGTGAGTGGATATCGTCCAGGAGCAACGGGCTACGGC--TACAGATACCTTTGA--------------------------------------------------------------------------------------------------------------------------------------------------------------------------------------------------------------------------------------------------------------------------------------------------------------------------------------------------------------------------------------------------------------------------------------------------------------------------------------------------------------------------------------------------------------------------------------------------------------------------------------------------------------------------------------------------------
>Epi 1      
---------ATGAGCAATATCCCACAATCATAACA---------AGCACAACAA------GCACCTTAAGCACCA---------CAACCATATTATGG---ACAACCCAGCTATGCCTAAC---CATATGGTGCTCCTCTT------TCACCATTGAGATATTCCTATGCTC---------CTCCCGTCGTCCAATAGGTCGT-----------------TCCTTAAACCTATGTAC-CTCAATAAGTGATCCCTTAAA---------CCTATGTGC-CT--CAACAAGTTGTTGCCCA---------------ACCAGTCGTTGCTCA---ACCAGTTGTTGCTCAATCTGTTGTTGCATAACC---------------------------------------------AACAATCAAAGGTGAGAGCAGAATCGAATATGTTCCATACGAGAAAACTGTGCTTGAATATGAA-GAAGTGAGATAAAGAATCTAAGTGCCAAGAGAGAAATATGTTACCGATTATTACGCAGTTGAATATCAAACTGAATATGTACCATAAGTCTTCTAAGAAAAATTTACAGAATA-CGTCCCAGTTGACAGATATCAAGAAAGAGTT------GAATATTACCCAGTCGAG---AGATAAGTCGTTCATCAACAACAAGTCTAATAAGTTGTTGCCCAACCAGTCTA-ATAAGTTGTCACTCA--ATCAGTCGTCCAA---CCAGTC------TAATATGCCCCATAACCAGTCTAATA-TGCCCCA---TAACCAGTCCAATATGT-----------------------TCAACAACCAGTCTAATACGCTCCACAACCAGTTCAATATGCCCCAGCTCCACT--TTAATAAACTTCCTATG-------TTCCTGCTCCAGTTGCCAG----TCTTCCATTAGCCTAGACTCAAATACCAACCAGAACAGTCCCATAAGCTAGACCCCAATAACCATTAGACAGAACATAAGCTTAAAATCCAAGACCAAACCCACAAGCACCCCAATAGCCACAATAGAAGTAAAAGAGCTTTTTAGACAGACTCTTTGATAGAGATTGA--------------------------------------------------------------------------------------------------------------------------------------------------------------------------------------------------------------------------------------------------------------------------------------------------------------------------------------------------------------------------------------------------------------------------
>Epi 2      
---------ATGAGCAATATCCCACAATCATAACATCCACAACAAGCACAACAA------CCACCATAAGCACCA---------CAACCATATTATGG---ATAACCCAGCTATGCTTAAC---CATATGGTGCTCCTCTT------TCACCATTGAGATATTCCTATGCTC---------CCCCTGTCGTCCAATAGGTCGT-----------------CCCATAAACCTATGTAC-CTCAATAAGTGGTCCCTTAAA---------CCTATGTAC-CT--CAACAAGTCGTTGCCCA---------------ACCAGTCGTTGCTCA---ACCAGTTGTTGCTCAATCTGTTGTTGCATAACC---------------------------------------------AACAATCAAAGGTGAGAGCAGAATCGAATATGTTCCATATGAGAAAACTGTGCTTGAATATGAA-GAAGTGAGATAAAGAATCTAAGTGCCAAGAGAGAAATTTGTTACTGATTATTACGCAGTTGAATATCAAACAGAATATGTTCCATAAGTCTTCTAAGAAAAATTTACAGAATA-TGTTCCTGTAGATAGATACCAAGAAAGAGTT------GAGTATTATCCAGTCGAG---AGACAAGTTGTTCATCAACAATAAGTCTAATAAGTTGTTGCCCAACCAGTCTA-ATAAGTGGTTACTCA--ATCAGTCGTTCAA---CCAGTC------TAATATGCTCCATAACCAGTTCAATA-TGTCCAA---CAACCAGTCCAATACGC-----------------------ACCATAACCAGTCCAATATGCTTCATAACCAGTCCAATATGCCCCAGCTCCACT--TTAACAAACAACCTATG-------TTCCTGCTCCAGTTGCCAG----TCTTCCATTAGCCTAGACCTAAGTACCAACCAGAACAGTCCCTTAAGCTAGACCCCAATAACCATTAGACAGAACTCAAGCTCAAAATCCAAGACCA------TAACCAGCCCAATAACCACAATAGAAATAAAAGAGCTTTTTGGACAGACTCTTTGATAGAGATTGA--------------------------------------------------------------------------------------------------------------------------------------------------------------------------------------------------------------------------------------------------------------------------------------------------------------------------------------------------------------------------------------------------------------------------
>Epi 18     
---------ATGAGCAACATTCCACCCTCTCAACACCCACCCTAAGCACCATAACCAGGTCCATACTAATAACCTACA---TTCTAACCAGGCTTCGCTCCATAATATGCTCCTGCACCAGTTGCTTATGGACCTCCTCTTACCCAATCCCCATTGAGATATTCACAACCCCTTTACCAAGCACCAGTCGTTCAACAACCAGTGTATGCTCAACCAGTCGTTTAACAACCAGTATACACTCAACCAGTTGTTCAATAA----------CCAGTCTATGCT--TAACCAGTTGTCTAACAACCAGTCTATGCTTAACCAGTTGTCTAACA---ACCAATTGTCACACAATCAATCGTTGCTCAACC------------------TCAACCAGTTGTTGCTGCAT------AACCAATCCAAGGAGAAAGCAGAATTGAATATGTCCCATATGAAAAGACAGTCATAGAATACGAG-GAAGTCAGATAAAAGATTTAAGTTCCAAAAGAAAAATATGTTACAGATTATTATGCAGTGGAATACCAAACTGAATATGTTCCATAAGTATTCTAAGAAAAATTCACAGAATA-CGTCCCTGTTGATAGATATCAAGAAAGAGTC------GAATACTATCCAGTTGAA---AGATAAGTTGTTCACTAACAA---GTCTAACCAGTC------CAATAAGTT---GTTGCCTAAC---------CAGTTGTCTAATAACCTGTC------TAATACGTTTAACAACCAGTTCAAGT-TGTTCAACCATAACCAGTTCAAGTTGTTTAACAAC--AGCCAGTCTATTAACAACAACCAGTTTATTAA---CAACCATTGGTCTAATCCATTCCAG-TTTAGA--CTGTTCGCCCACCAGTT---------TATGGACCAGCAACAAC----CCTTCCTTTGGGTTAGACTGTATCACCAAGACCTCTTGGTACCACTGTCCCAGCTAAA---CCATTAGATAAAACTTAAGGCCCCAAATAA---------------CCAGCCCAATA---ATAGAACAAACAAAAGAGCTTTTTGGATAGATTATTTGACAGAGATTGA--------------------------------------------------------------------------------------------------------------------------------------------------------------------------------------------------------------------------------------------------------------------------------------------------------------------------------------------------------------------------------------------------------------------------
>Epi 19     
---------ATGAGCAATATTCCTCCCTCTCAACATCCA------GCTTCATAACCTGGCCCATACTAATAACCAACA---TTTTAACCAGGATTCGCTCCATAATATGCTCCTGCTCCAGTGACTTATGGACCCCCTCTTACCTCATCCCCATTGAGATATTCACAACCCCTTTATTAAGCACCAGTTGTTTAACAACCAGTGTATGCTCAACCAGTTGTTTAATAACCAGTCTATACTCAACCAGTTGTTCAATAA----------CCAGTCTATACT--CAACCAGTTGTTCAATAGCCAGTCTATGCTCAACCAGTTGTCTAACA---ACCAATAGTCACACAATCAGTCGTCGCCCAACCAGTCGT---------TGCTCAACCAGTTGTTGCAGCAT------AACCAATCCAAGGAGAAAGCAGAATTGAATATGTCCCATATGAAAAGACAGTCATAGAATACGAG-GAAGTCAGATAAAAAGTTTAAGTGCCAAGAGAAAAATATGTTACAGATTATTATGCAGTGGAATACCAAACTGAATATGTACCATAAGTATACTAAGAGAAATACACAGAATA-CGTCCCTGTTGATAGATATCAAGAAAGAGTT------GAATATTATCCAGTTGAA---AGATAAGTTGTTCACTAATAA---GTCTAACCAGTC------CAATAAGTT---GTTGCTTAAC---------CAGTTGTCTAATAACCTGTC------TAATACGTTTAACAACCAGTCCAAGT-TGTTTAACCCTAACCAGTCTAAGTT-----------------------TACTAATAGCCAATTGTCTAA---TAACCCTTGGTCCAATCCATCCCCG-TATAAA--CTGTTCGTCCACCAGTTGGCCCTGTTTATGCCCCAACTACCAC----TCTTCCATTGGGCTAAACCGTTTCACCAAGACACCCTGGAGCACCTGTCACAGCCAAA---CCATTGGATAAAACATAAGGACCCAATTAA---------------CCAGCCCAATA---ATAGAATAAGCCAAAAAGCTTTTTGGACAGATTGTTTGACAGAGATTGA--------------------------------------------------------------------------------------------------------------------------------------------------------------------------------------------------------------------------------------------------------------------------------------------------------------------------------------------------------------------------------------------------------------------------
>Epi 20     
---------ATGAGCAACGTACCCAATTCACATCATCCACCTTAAGCTCCAAAATAAGGTCCACCATACTAACCAACATAATTCCAACCTGGATTTGCTCCTTAATATGCTCCTGCTCCAGTGACTTATGGTCCACCTCTCACTTCATCACCATTGAGATATTCTCAACCTCTTTATTAACCCTCTGTTGTAGCATAACCAGT------------------------------GTATGCTCCTCCTGTTGTTTAACAA----------CCTGTCTATGCT--CCTTCAGTTGTTTAACA---------------ACCAGTAGTAACACA---ATCTGTTGTTGCTCAACCAGTTGTTGCT---------------------------------------GCAT------AACCAATTAAGGGAGAAAGCAGAATTGAATATGTCCCATATGAAAAGACTGTATTGGAATATGAA-GAAGTAAGATAAAAAATTCAAGTTCCAAGAGAAAGATATGTGACAGATTATTATGCAGTGGAATACTAAACAGAATATGTTCCATAAGTATTCTAAGAAAAATACACAGAATA-TGTCCCAGTAGATAGATATTAAGAAAGAGTT------GAATATTATCCAGTTGAA---AGATAAGTTGTTCATTAACCA---GCCCAACAAGTC------TAATAAGTT---GTAGCTTAAC---------CAGTTGTTTAATAACCAGTC------TAA---------------------GT-TGTTTAA---CAACCAGTTTAATACGT-----------------------TCAATAACCAGTCGTCTAA---TAGCCATTGGTTCAATCAATCCCAG-TCTAAA--CTGTTCGTCCTCCTGTT---------TATGCTCCTGGATCA-------TTGCCTTTGGGTTAAACTGTTTCACCAAGATTGCCT---CCTTAAGCTTAAACCAAA---CCTTAAGCCTAATTGC---CATAAACAAAA---------------CAACCATAATA---ATAATAGAAAACAAAGAGCTTTTTGGACAGATTATTCGACAGAGATTGA--------------------------------------------------------------------------------------------------------------------------------------------------------------------------------------------------------------------------------------------------------------------------------------------------------------------------------------------------------------------------------------------------------------------------
>Epi 21     
---------ATGAGCAACGTTCCCAATTCACAACATCCACCTTAAGCTCCATAACAAGGTGCACCATACTAACCAAATCACTTCTAACCTGGATTTGCTCCTTAATATGCCCCCGCTCCAGTGGCTTATGGTCCCCCTCTTACTTCATCACCATTGAGATATTCTCAACCTCTTTATTAGCCATCTGTTGTAGCATAGCCAGTATATGCCCCATAAGTTGTCTAACAACCTGTGTATGCTCCCCCTGTGGTTCAACAA----------CCAGTCTATGCT--CCACCAGTTGTTTAACA---------------ACCAGTTGTCACTCA---ATCTGTTGTTGCTCAACCAGTTGTTGCTCAACC------------------------CGTCGTTGCTGCAT------AACCAATCAAAGGAGAAAGCAGAATCGAATATGTTCCATATGAAAAGACTGTTTTGGAATATGAA-GAAGTCAGACAAAAAATTCAAGTTCCAAGAGAAAGATATGTGACTGATTATTATGCAGTTGAGTACTAAACAGAATATGTTCCATAAGTATTCCAAGAAAAATTCACAGAATA-CGTCCCAGTAGATAGATATTAAGAAAGAGTT------GAATACTATCCAGTCGAA---AGATAGGTTGTTCATTAATAG---GTCCAACCAGTTGTTTAACAACCAGTCTAAGTTGTTTAACAACCAGTATCAGTTGTCTAATAGCCAGTC------CAATATGTTTAATAACCA------GT-TGTCTAA---TAACCAGTCTAATATGT-----------------------TTAATAACCAGTCGTCTAA---TAACCTTTGGTTCAATCAATCCCAG-TCTAGA--CTGTTCGTCCACCAGTT---------TATGCTCCAGGATCA-------TTACCTTTAGGCCAAACTGTATCACCAAGATTACCC---CCTCAAGCTTAAACCAAA---CCTACCGGTTAACCATAAGCATAACAAAAA---------------TAACCACAATA---ATAATAGAAACCAAAGAGCTTTTTGGACAGATTATTCGACAGAGATTGA--------------------------------------------------------------------------------------------------------------------------------------------------------------------------------------------------------------------------------------------------------------------------------------------------------------------------------------------------------------------------------------------------------------------------
>Epi 5      
----------------ATGAGCAATCACCCTGC--CTCTTAAAGACCTCCTCAACCAGTTT---AAAATGCCCCT---------CATTAGCCAGTTGC--------ATATTCAC-CACCAAGAACATATGCTCCACCAGTG------CAATTTGCTAGTCCATCATA---------------------------CTACCCTGT------------------TTAATAATCAGTCGTTGCT---CCTGTC------TAAT---------ACGTTCCTTA------ACCAGTAGCAGTCCA---------------ACCCCT---TGTATA---ACCAGTGGCAGTGCAACCAGTTGCTGTCCAACCAG------------------------------CTTAAT------AAGTGATAAAGGGTGAAAGCAGAATTGAATATATCCCATATGAGAAATCTGTTATTGAATATGAA-GAGGTGAGACAAAGAATCTAAGTGCCAAGAGAGAAATACGTCACTGAATATTAAGCTGTGGAATATTAGACAGAATATATCCCCTAAGTATTTTATGATAAGGTTACCGAATA-TGTTCCTGTGGACAGATTTCAAGATAGAGTA------GAATACTATCCAGTTGAG---AGATAGGTGGTTCACTAAT---------AATAAGTTGTTGCTCAACCCGTC---GTTTAACCAGTTGTTTAATCTGTTGTGCAATAAGTTCCT------TAATACGTTGCACCTGTTCCATAATA-TGTTGCTC--CAGTCGCATAACCATATG----------------------TTGCCTAATCATATGTTTAA--CCAAGCTATGTTCAACCAAGCTATGTTCCATC--AAGAGTCGCCCC-AGTTT---------ACAATCATGCTCCA------TATTAAGGCAGACCTGTCAGTCAA-CCAAGAAGATTT------------------------TCTCCACCATCTAAGCCAGTATAAATTTAG---------------AAA---TAACC---ATAAGAGAAAAAGAAGACATTTTTAGAAAATATCTTTAGTTGA--------------------------------------------------------------------------------------------------------------------------------------------------------------------------------------------------------------------------------------------------------------------------------------------------------------------------------------------------------------------------------------------------------------------------------
>Epi 6      
----------------ATGAGCAATCATCCT-----TCTTAAAGACCTCCTCAACCAGTTT---AAAATGCCCCT---------CATTAGCCATTAGC--------ATATTCAC-CACCAAGAACATATGCCCCACCAGTG------CAATTTGCTAGTCCATCATA---------------------------CTACCCTAT------------------TTAATAATCTGTTGTTGCTGCTCCTGTC------TAAT---------ATGTTCCTTA------ACCAGTGGCAGTTCA---------------ACCAAT---TGTATA---ACCAGT---------------TGCTGTCCAACCAG------------------------------CTTAAT------AAGTGATAAAGGGTGAAAGCAGAATTGAATATATCCCATATGAGAAATCTGTTATTGAATATGAA-GAGGTGAGACAAAGAATCTAAGTACCAAGAGAGAAATACGTCACTGAATATTAAGCTGTGGAATATTAGACAGAATATATCCCTTAAGTATTTTATGATAAGGTTACAGAATA-TGTTCCTGTGGACAGATTTCAAGATAGAGTA------GAATATTATCCAGTTGAG---AGATAAGTGGTTCACTAAT---------AATAAGTTGTTGCTCAACCCGTC---GTTT------------AATCTGTTGTGCAATAAGTTCCT------TAATATGTTGCACCTGTTCCATAATA-TGTTTCTC--CAGTTGCATAACCATATG----------------------TTGCTTAATCATATGTT-----------------CAACCAAGCTATGTTCCATC--AAGAGTTGCCCC-AGTGT---------ATAATCACGCACCA------TATTAAGGCAGACCTGTCAGTCAA-CCAAGAAGATTT------------------------TCTCCCCCATCTAAACCAGTGTAAATTTAG---------------AAA---TAACC---ATAAGAGAAAAAGAAGACATTTTTAGAAAATATCTTTAGTTGA--------------------------------------------------------------------------------------------------------------------------------------------------------------------------------------------------------------------------------------------------------------------------------------------------------------------------------------------------------------------------------------------------------------------------------
>Epi 34     
----------------ATGAGCAATCACCCTGC--ATCAACAAAACCTCCCCAAAAAAC---AGCACCAGCACCA---------TAACAACCTATTCC--------CTATTCTC-CTCCAAGAACATATGCCCCACCAGTG------GCATTTGCAAGTCCTTCATA---------------------------TCTACCAAT------------------CTAACAATCATTTGTAGGTGCCCCTGTT------TAAT---------ATGTTCCTCA------ACCAGTTGCTGTTTA---------------GCCAGTAGCTGTTCA---ACCAGTTGCTGTA---------------TAACCAG------------------------------CCCAAT------AGGTCATTAAGGGTGAAAGCAGAATTGAGTATATTCCCTATGAGAAATCAGTTATTGAATACGAA-GAAGTCAGATAAAAAATCTAAGTCCCAAGAGAGAAGTATATAACAGAATACTAAGCTGTTGAATATTAGACTGACTACATCCCATAAGTATTCTACGATAAAGTTACAGAGTA-CGTTCCTGTCGACAGATTTTAAGACAGAGTA------GAATACTATCCTGTTGAA---AGATAGGTTGTTCATCAACCA---GTTCAATAAGTAGTAGCATAACCAGTT---GTTT------------AATCTGTGGTTCAATAAGTTCCT------CAATATGTTGCTCCAGTTTAGTCAGT-TGTTTAAC--CAGTTTATTAACAACCT-----------------------TAAATT--TCATATGCTC--------CTTACGTCTAACCTAATTTCGCCCCCTC--AAGAATTGCTCC-TGTGTC------ATATGCTCCTCCCTTG------TCCTACGGTGCTCCAGTGTCACAT-CCAAGAAGATATGTAAATCATATTGTAATCAATCAGTCCCCTCCAGCCAAACCATAGCCAGCCTAA---------------AAGCCTTAGCC---CCAAAAGGAAAAAAAAACATTTTTAGACAACATCTTTAGTTGA--------------------------------------------------------------------------------------------------------------------------------------------------------------------------------------------------------------------------------------------------------------------------------------------------------------------------------------------------------------------------------------------------------------------------------
>Epi 35     
----------------ATGAGTAATCACCCTGC--CTCTACCAGACCTCCATAATAGGCTTAACGACCTGCTCCA---------TAACATCCAATTGC--------CTACTCAC-CTCCTAGAACCTATGCACCACCAGCA------GGATTTGCAAGTCCTTCATA---------------------------TTTACCAAT------------------TTAACAATCTTTTGTTGGTTCACCTGTT------CAAT---------ACATCCCATA------ACCAGTAGCTGTTCA---------------ACCAGTAGCTGTTCA---ACCAGTTGCTGTTCAACCAGTCGCTGTTTAACCAG------------------------------CCTAAT------AGGTCATCAAGGGAGAAAGCAGAATTGAATATATCCCTTATGAGAAATCAGTTATTGAATATGAA-GAAGTCAGATAAAGAATCTAGGTCCCAAGGGAAAAATACGTAACAGAATATTAAGCCATTGAATATCAAACAGAATACATTCCTTAGGTTTTCTATGATAAAGTTACAGAATA-TATCCCTGTGGATAGATTTTAAGATAGAGTA------GAATATTATCCAGTTGAA---AGACAAGTGGTTCATCAACCA---GTTCAACAAGTAGTAGCATAACCTGTT---GTTT------------AATCGGTGGTTCAATAAGTTCCT------TAATATGTCGCTCCAGTTTAATCAGT-TGTTCAAC--CTGTGTTCTAACAACCC-----------------------CAATTT--TAATATGCTC--------CCTATGTCTAACCTAATTTTGCCCCTTC--CAGAATTGCTCC-CGTCTC------TTATGCTCCTCCATTG------TCATATGGCCATCCAGTATCACAT-CCAAGAAGACATGTAAATTCTTATGTTAATCATTAGTCTCCTCCTGCAAAACCATTACCTGCCTAA---------------AAGCCATAGCC---ATAAAAGGAAAAAAAGTCCTTTTTAGACAATATCTTTAGTTGA--------------------------------------------------------------------------------------------------------------------------------------------------------------------------------------------------------------------------------------------------------------------------------------------------------------------------------------------------------------------------------------------------------------------------------
>Epi 38     
---------ATGTCCAATAGACCACCCACATAATAACCAGGATAACCTGCCACTACAGCTCCATAATATTAACCA---------TAATGGAACCCTAC--------ATTTTCAC-CTCCAAGAGCTTATTAGGCACCTGTC------TAATTGTAAAGTCCTGCTTACATTC---------CTTAATATTACACTCAACCAGT------------------TGCTCAATCATATGTTGCTCCTCCTGTCGTTCAATAAC---------CTATTGTATACTAACAACCAGTCGTTACTCA---------------ATCAGTAGTAGCTTA---ACCAGTAGTGACTCAGCCA---GTTGTCTAATAA---------------------------------TAAC------CAATTATTAAGGGAGAAAGCAGAGTGGAATACATCCCATATGAGAAGAGCGTGATCGAATATGAA-GAAGTCAGACAAAAAATTTAGGTTCCAAGGGAAAAATATGTGACTGAATACTAAGCCATCGAATATTAAACAGAATATGTTCCCCAAGTCTTTTATGATAAAGTTACAGAATA-TGTTCCCGTTGACAGATATTAGGAAAGAGTC------GAATATTACCCAGTTGAA---AGACAAGTCGTCCATTAACCT---TAGATTCAAACTGTCGCTTAGCCTGTT---GTTT----------------AACAATCC--TATGTTGCT------TAACCTGTAGTCACCCAATCTTATGT-TGCTTAAC--CAGTTGTTTAATAATCC-----------------------TATGTGACTTAAACAGTT-----CCTGTCGTATCCTAACCAATTTAGTATGCCC--AATACCCTCAATACGCTTA------ACCTGCCACTCAAACT------ATCTATGGTCCACCTGTTCCCATT-GGAAATGGACCCAT------TCCTGCAAGTTAATTACCGGCTGCTGTTAAGACTGGATAATTCTAA---------------CAA---ACACC---TTAAAAATGA-----------------------------------------------------------------------------------------------------------------------------------------------------------------------------------------------------------------------------------------------------------------------------------------------------------------------------------------------------------------------------------------------------------------------------------------------------------------
>Epi 12     
-------------------------ATGTCTAATCATCCCTAATCCT--------AATAACCATAACCAAAAACTCAAGCTCCTTAACCATAAGCAAGAACAGTTGCTCCC--A-CCTATCCAAATGCTGTCTTACCCCAAGCATATCCAAATGCTTTCTAGCCACAAC------------CTTATTATCCAGCTTCCCCAGT---------------------TAGATAATCTTATGTGGCTCCAGTT---------------------------TAATATGCACCAGTGGCTCAAGT---------------GCCTGTTGCTCCCATCGCCTCTGTTCCAGTTTAGCAATACGCTGTTGCACCTGT------------------GGCTCCAGTTGCTTAACAT---CAATCAATCAAAGGGGAATCAAGAATCGAATATGTGCCTTATTAAAAAGCTGTCATTGAATATGAA-GAATAAGAAGTCGTCTCCTATGTTCCAAGAGAAACCAGAGTGACTGATTACTATGCTGTTGAATATCAAACAGAATACATCCCCTAAGTTTTCCAAGAGAAATATACCGAGTA-TGTACCTGTCGATAGATACTAAGAAAGAGTT------GAGTATTATCCAGTGGAG---AGATAAGTTGTTCACTAATAACCCACA---CAATATGTGCAATAAGCTGTTTCTGTAGTTCAACAAC------CATATGTCTAACAATCTGTT------CAATATGTTCCACAACCAGTTTAATA-TGTTCAACAACAACCAGTCCAATATGTTCAATAAC--C--TTTGATTGCATCAAGAATGGTTCCACAATTCGCA-TAGCCACTTCAACAATACCCTCCTGCTCC--TGTA--GCCAGACCTTAGC-----AAC-CATCATAATAACCAC----CCTAATCCCAT--------------CAACAATCCCATTAGCCATCCCATCAACCATAACAAGTGCCATCTCAGTAACCAAGATCACAACCAAGC------------TAATAGTAACAGTCATAATAACAATGA--------------------------------------------------------------------------------------------------------------------------------------------------------------------------------------------------------------------------------------------------------------------------------------------------------------------------------------------------------------------------------------------------------------------------------------------------------------
>Epi 13     
-------------------------ATGTCTAATCACCCACAATCCT--------AATAACCACAACAATAACCTCAAGCTGCTTAACCCTTAGCAAGAACAGCTGCTCCA--A-CATACCCAAATGCAGTGTTACCCCCAGCATATCCAAATGCCTACTTGCCACCAA------------CATATTATCCAGCTTCTCCAGT---------------------TAGACAATCTTATGTGGCTCCAGTT---------------------------TAATATGCACCAGTGGCCCAAGT---------------GCCTGTTGCTCCTATTGCCTCTGTTCCAGTTTAGCAATATGCTGTTGCACCAGT------------------TGCTCCAGTTGCTTAACAC---TAATCAATCAAAGGGGAATCCAGAATCGAATATGTACCATACTAAAAGGCTGTCATTGAATATGAA-GAATAAGAAGTAGTCTCCTATGTTCCAAGAGAAACCAGAGTGACTGATTACTATGCTGTTGAATATCAAACAGAATACATCCCCTAAGTTTTCCAAGAGAAATTTACCGAGTA-TGTACCTGTCGATAGATACTAAGAAAGAGTT------GAATACTATCCAGTAGAG---AGATAAGTTGTTCACTAATAACCAACA---CAATATGTGCAATAAGCAGTTTCTGTAGTTTAACAAC------CATATGTCTAACAATCTGTT------CAATATGTTCCACAACCAGTCCAATA-TGTTCAACAACAACCAGTCCAATATGTTCAATAAC--C--TTTGATTGCATCAAGAATGGCTCCATAATTCGCT-TAGCCCCTTCAATAATATCCTCCTGCTCC--TGTA--GCTAGACATCAAC-----AAC-CATCTTAACAACCAC----CCTAATCCCATTAACC--ATCCCATCAACCATCCCATTAGCCATCCCATCAACCATAACAAATTCAATCTCAGTAACCAAGATCACAACCAAGC------------CAATAGTAATAATCATAATAACCATGA--------------------------------------------------------------------------------------------------------------------------------------------------------------------------------------------------------------------------------------------------------------------------------------------------------------------------------------------------------------------------------------------------------------------------------------------------------------
>Epi 28     
-------------------------ATGTCAAATCGTCCAGAAGCTG--------CATAATAACCTTAATAACCATAA------------TAAAGATAATAAGTTCCAGCT--C-CTTAAACAAGGCCAGC--TGGTCC-TGTGTATCCAAATACTTATTTACCACCTA------------CTTATTATCCAGCTTCTCCAAT---------------------TAGACAGTCTTATGTGGCTCCAGTTGCTCCTAT------------------TTAATATGCACCAGTGGCCTAAGT---------------GCCTGTTGCTCCAATTGCATCTGTTCCTATTTAACAAGTCGCCCCTGTCCCAGTTCAAACTTT---AGGAGTTGCCCCAGTAGCTTAACAC---CAAACTATAAAAGGTGAATCCAGAATTGAATATATTCCCTATCAAAAAGCTGTTGTTGAATATGAG-GAATAAGAAATTGTGTCTTATGTTCCAAGAGAAACAAAAGTCACCGATTATTACGCTGTCGAATATTAAACTGAATATATCCCATAAGTGTTCCAAGAGAAATACACAGAGTA-TGTGCCAGTCGACAGATATTAAGAGAGAGTA------GAATATTACCCAGTTGAA---AGATAAGTTGTTCATCAACAGCCAGC---------------ATAAGCTGTGTCAGTTGTCTAATAAC------CAGTCATTTAATAATCAGTT------TAATACGTTCAATAACCAGTCTAATA-TGTTTAATAAC---CAGTCCAATATGTTTAA--------------------------------------------TAACCATTGATTGCATCAAGAGTTGTTCC--TTAA--TTTGTATAACCAT-----AATATGCTGCTCCCCCTGT----TGTAAGACCATCC------------TAACCATAATAATAATAATCCCATTAACCATAATAAGTTCCATCCTAACAGCCAAGGCCTTAGGCAGTC------------CAATAGCAGCAATCACAATAACAATGA--------------------------------------------------------------------------------------------------------------------------------------------------------------------------------------------------------------------------------------------------------------------------------------------------------------------------------------------------------------------------------------------------------------------------------------------------------------
>Epi 29     
-------------------------ATGTCTAATCATCCACAAGCTG--------CATAATAACCACAATAAGC----------------TCCAGCT--CCAGTTCCTTAA--G-CTTAATAGAGACCTGC--TGCCCC-AGTTTATCCGAATGCTTATTTACCCCCTA------------CTTATTATCCAGCCTCTCCAAT---------------------TAGATAATCTTATGTAGCTCCAGTTGCTCCTAT------------------TCAATATGCACCAGTGGCCTAAGT---------------GCCTGTTGCACCTATAGCTTCTGTTCCTGTTTAACAATTAGCACCTGTCCAAGTATAGCCGGT---AGCAGTTGCCCCAGTAGCTCAACAC---CAAACCATAAAAGGTGAATCAAGAATTGAATATATTCCATATCAAAAAGCTGTTGTTGAATATGAG-GAATAAGAAATTGTGTCTTATGTTCCAAGAGAAACAAAAGTCACAGATTACTATGCTGTTGAATATTAAACAGAATATATTCCTTAAGTATTCTAAGAAAAATACACAGAGTA-CGTCCCAGTTGATAGATATCAAGAGAGAGTG------GAATACTATCCAGTTGAA---AGATAAGTAGTTCATTAATAGCCAACT---CAATATGTTTAATAGGCTGTTTCAGTTGTCCAATAGC------CAGTCATCCAATAATCAGTT------CAATATGTTCAACAACCAGTCTAATA-TGTTTAACAAC---CAGTCTAATATGCTTAACAAC--CAGTCTAATATGTTCAACAACCAGTCTAATATGCTTAATAACCATTGATTGCATCTAGAGTTGTTCC--TTAA--TTTGTATAACCTT-----AATATGCTGCAGCTCCTGT----GGCTAGAACATCA------------TAACCATAATAATAATAATCCCATTAGCCATAACAAGTGCCATCATAATAACCAAGATCTTAGGCAACC------------CAACAATAGGCATAACAACAACAATGA--------------------------------------------------------------------------------------------------------------------------------------------------------------------------------------------------------------------------------------------------------------------------------------------------------------------------------------------------------------------------------------------------------------------------------------------------------------
>Epi 32     
-------------------------ATGTCTAATCATCCATATAGCA--------ATGCCCCACCTGCTTAGCCT---------------TTGGCCA---CCACTTAGGCT--C-CTAAATTTGGTCAACC---AACCCTCTAACAACCAGTTCCCTAGTA--TGCTGT------------CCCATTGCA-ATAATCCCCAAT---------------------CCGATAATCATATATCCAACCAGTT---------------------------CAATATGCCCCTGCTCCTTAACCA--------------GTCTAATATGTTCAATA-ACCAGTCTAATATGTTTAGTAACCAGTCTAATACGTTTA---------ATAACCAGTCCCATAAGTTTAACAT---CAATCAATCAAAGGAGAATCAAGAATTGAATATGTTCCTTATTAAAAGGCTGTTGTAGAATATGAA-GAATAAGAAGTGGTTCAATATGTCCCAAGAGAAAGAAAAGTGACAGATTATTATGCTGTTGAGTACTAAACCGAATATGTCCCTTAAGTGTTTCAAGAGAAATTCACAGAATA-CGTCCCAGTTGACAGATATCAAGAGAGAGTA------GAGTATTATCCAGTCGAA---AGACAAGTTGTCCATCAATAA---GTT---TAACCTGTCCAATAGGTTGTTT-AATAACCAGTTCA--------AGTAGTCTAACAACCAGTC------TAGGTTGTCTAATAACCAGTTTATTAATAACCAGT---------------TTA-TCAATAAC--CAGTCTAATATGTTTAATAACCTGTTACTTATGCA---TAACCATTGGTCGCTTCCAGAGTTGTTCC--TTAAGGTTTCGCACCCACT-----TATGCTCCATCTTATGTTT----AGTAATTCTAACCA-----------TAACAAATCCCTTAATAACCAAAACCCTAATAATAACAATAACAATAGGCTCCAAGATCTAATGTTGGT------------CCACAATGA--------------------------------------------------------------------------------------------------------------------------------------------------------------------------------------------------------------------------------------------------------------------------------------------------------------------------------------------------------------------------------------------------------------------------------------------------------------------------------
>Epi 33     
-------------------------ATGTCTAATCACCCATACAGCA--------ATGCCCCCCCTGCTTAACCT---------------TTGGCCA---CAACTTAGGCT--C-CTAAATTCGGTCAACC---AACATTATAACAACCAGTTCCCTAATA--TGCTGT------------CCCATTGTA-ATAATCCCCAAT---------------------TAGATAATCATATATCCAACCAGTT---------------------------TAATATGCTCCAGTTCCTTAACAA--------------GTTCAATATGTTCCACA-ACCTGTTCAGTATGTTCAATAACCCGTCCAACCAGT------------------AGTGTAATCAGTTTAACAT---CAATCAATCAAAGGAGAATCAAGAATTGAATATGTTCCATATTAAAAGGCTGTTGTAGAATATGAA-GAATAAGAGGTTGTCCAATATGTGCCAAGAGAGAGAAAGGTGACCGATTATTATGCTGTTGAGTACTAAACCGAATACGTTCCTTAAGTATTTTAAGAGAAGTACACAGAATA-CGTTCCAGTTGACAGATATCAAGAGAGAGTA------GAGTATTATCCAGTTGAA---AGACAAGTCGTCCATCAATAA---GTT---TAACCAGTCTAATAGGTGGTTT-AATAACCAGTTTA--------AGTCGTCTAACAACCAGTC------TAGGTTGTTTAATAACCAGTCTATTAATAACCAGTCTATTAATAACCAGTTTA-TCAATAAC--CAGTCTAGTATGTTTAATAGCCAGTTACTTATGCA---TAACCATTGGTTGCTTCCAGAGTTGTTCC--TTAAGGTTTTGCTCAAACC-----TATGCTCCATAATATGCAT----AGTAATACCAACCA-----------TAACAAATCCCATAATAACCAAAAGCCCAATAATAACAA------TAGGCTCCAAGATCTAACGTTGGT------------TAATAATGA--------------------------------------------------------------------------------------------------------------------------------------------------------------------------------------------------------------------------------------------------------------------------------------------------------------------------------------------------------------------------------------------------------------------------------------------------------------------------------
>Epi 22     
ATGTCCCAAAGACCACCTGTCCCATAAAATTAAGCTCCTCAAC------------CATAATAATATCCATCTGCTCCTTAATATGCTCCTTAATATGCTCCATAATATGTT--C-CATAATATGCTCCT--TTA----CCAACATATCTTCCA----------TAGCAATAT--------GCTCCTGCTCCTATCGCACCACT---------------------AACATACAGTGTTGCCAGACCTGTTGCTCC---------------------------TCAACCAGTTGTTGCTCA---------------ACCAGTTGTTCAAGC---TCCTGTTTTGTAATAATCAGTTATTGCTCAACCAGTC---------------GTTTAATAATCAGTCCATG------CAACAATTAAAGGAGAATCAAGAATCGAATATATTCCTTATCAAAAGGCTGTTATGGAATACGAA-GAATAAGAAGTCGTTTAATACGTTCCAAGAGAAAAGAAAATCACAGATTATTATGCAGTTGAATACTAGACCGAATATATCCCATAAGTCTTCTAAGAAAAATACACAGAGTA-CGTTCCAGTTGACAGATATTAAGAAAGAGTT------GAATACTACCCAGTTGAA---AGATAAGTTGTTCATCAATAA---GT---------TGTTTAACAACCAGTTG------TTCAATAA---------GTAGTCTAACAACCAGTTGT---------------------------CTAATAAGTCGTTCCT-CAA---CCAGTCGTTTAATAA-----------GTTGTTTAATAACCTC--TCAGTGT-TGTTTAACCAGTCTAAACTGTCCCAGTGACATA--TGCA--CCATAATATGCTG-----CCCCAATCGTCTCATCAAG----AGTTATTCCATCATACCCATAATATCCATCATATCCTTAATACCAATAGGCTCCCTAGTAA---TAAGCCTAGCCAT-AATAACCCCCAAGATC------------AAATTTGAATGTTCA---TTGA-------------------------------------------------------------------------------------------------------------------------------------------------------------------------------------------------------------------------------------------------------------------------------------------------------------------------------------------------------------------------------------------------------------------------------------------------------------------
>Epi 23     
ATGTCCCAAAGACCACCTGTCCCATAAAATTAAGCCCCTTAAC------------CATAATAATTCTAACCAGCTCCAACATATGCTCCATAATATGCACCACAATATGCT--C-CAACATACGCCCCTGCTTATGCCCCTACTTATGCCCCAACATATGCT-CCATAATAT--------GCTCCTGCTCCTATTGCACCACT---------------------AACATACAGTGTTGCAAGACCTGTTGCTCCAGTAGCACCTGTTGCTCCAGTCGTAGCTCAACCAGTCATTGCTCA---------------ACCAGTCGTTGCTCA---ACCAGTTTTGTAGTAATCAGTAATTGCTCAACCAGTT---------------GTTTAATAATCAGTCCATG------CAACAATTAAAGGAGAATCAAGAATCGAATATATTCCTTATTAAAAGGCTGTTATGGAATATGAA-GAATAAGAAGTTGTTTAATACGTTCCAAGAGAAAGAAAAGTCACAGATTATTATGCAGTTGAATATTAGACCGAATATGTCCCATAAGTCTTCTAAGAAAAATATACAGAATA-CGTACCAGTTGATAGATATTAAGAAAGAGTT------GAATATTATCCAGTCGAA---AGATAAGTTGTTCATCAATAA---GT---------TGTCTAACAACCAGTTG------TTCAATAA---------GTTGTCTAACAACCAGTTGTTCAATAAGTTGTCCAACAACCAGTTGTCTAATAAGTCGTTCCT-CAA---CCAGTTGTTCAATAA-----------GTTGTTTAATAACCTC--TCAGTGT-TGTTTAACCAGTTTAAACTGTCCCATTGACCTA--TGCA--CCATAATATGCTG-----CCCCAATTGTTTCATCAAG----AGTTATTCCATCATACCCATAATACCCATCATATCCTTAATATCAATAGGCTCCTTAATAACATTAAGCCTAGCCAT-AATAACCACCAAGATC------------AAATTTGAATGTTCA---TTGA-------------------------------------------------------------------------------------------------------------------------------------------------------------------------------------------------------------------------------------------------------------------------------------------------------------------------------------------------------------------------------------------------------------------------------------------------------------------
>Epi 41     
ATGTCACAAAGACCACCCGTCCCATAAAATCAAGCCCCTCAACAACCCCAAGCACCATAATATCATCCATAAGCACCTCAATATGCCCCTCAGTATGCCCCTCAATATGCT--C-CTCAATATTCACCTGCACCATTAGCCACATATCCCGCATAATATGCTCCTGCAACTTACGCTCCTGCTTATGCTCCAGTTGCTCCATT---------------------AACATACAGTGTCGCCAGACCAGTTGCTCC---------------------------------AGTTGTCGCTTA---------------ACCAGTTGTGTAAGC---CCCAGTTTTGCAATAATCAGTCATTGCTCAACCAGTC---------------GTTCAACAACCAGTCCATG------CAACAATCAAGGGAGAATCAAGAATCGAATACGTCCCCTACTAAAAGGCTGTGATGGAATATGAA-GAACAAGAAGTCGTTCAATATGTCCCAAGAGAAAGAAAAGTCACAGATTATTATGCAGTTGAATATTAAACCGAATACGTCCCATAAGTATTCCAAGAGAAATACACAGAGTA-CGTCCCAGTCGACAGATATCAAGAGAGAGTT------GAATACTATCCAGTTGAG---AGATAAGTTGTTCATTAATAA---GT---------CGTCCAACAACCAGTCG------TCTAATAA---------GTGGTCTAATAACCAGTCGTCTAATAAGTGGTCTAATAACCAGTTGTCTAAACAGTTGCACCA-TAA---CCAGTTGTTCAACAA-----------TTTGTACAATAACCAG--TCAGCAT-TGTTCAACCAGTATAA------------ACATA--CCCA--GTCTAATATGCTG-----CACCAATCGTTTCATCAAG----AGTGATCCCATCATACCCAACATATCCTTAATATCCTTAATATCACCCAGCACCATAATAA------GTTTA---AT-AATAACCTCCCAGATC------------AAATTTGAACAATAACATTTGA-------------------------------------------------------------------------------------------------------------------------------------------------------------------------------------------------------------------------------------------------------------------------------------------------------------------------------------------------------------------------------------------------------------------------------------------------------------------
>Epi 42      
ATGTCTCAAAGACCACCCGCACCATCAAATCAACCTCCTCAACAACCCCAAGCACCTTAATATCATCCATAAGCACCACAATATGCTCCTTAATATGCCCCTTAATATGCT--C-CTTAATATGCCCCTGCTCCATTAGCCACATATCCAGCATAATATGCACCTGCA---------------TATGCTCCCGTTGCCCCATT---------------------GACATACAGCGTCGCCAGACCAGTGGCTCC---------------------------------AGTCGTCGCTCA---------------ACCAGTCGTCTAAGC---CCCAGTTTTACAATAATCAGTCATCGCTCAACCAGTC---------------GTTTAACAACCAGTCCATG------CAACAATCAAGGGAGAATCAAGAATCGAATACGTCCCCTACTAAAAGGCTGTCATGGAATATGAA-GAATAAGAAGTCGTTCAATATGTCCCAAGAGAAAGAAAAGTCACAGATTATTATGCAGTTGAATATTAAACAGAATACGTCCCATAAGTTTTCCAAGAGAAATACACAGAGTA-TGTCCCAGTCGACAGATATCAAGAGAGAGTT------GAGTACTATCCAGTTGAG---AGACAAGTTGTTCATTAATAA---GT---------CGTCCAACAACCAGTCG------TCTAATA------------------------------------AGTGGTCTAATAACCAGTTGTTTAAACAATTGCACCA-TAA---CCAGTTGTTTAATAA-----------TTTGTACAATAACCAG--TCAGTGT-TGTCTAACCAGTTTAG------------ACCTA--TCCA--GTCTAATATGCTG-----CCCCAATCATTTCATCAAG----AGTGATTCCATCATA---------TCCTTAATATCCTTAATATCACCCAGCACCACAATAA------GTTTA---AT-AATAACCTCCCAGATC------------AAATTTGAACAATAACATTTGA-------------------------------------------------------------------------------------------------------------------------------------------------------------------------------------------------------------------------------------------------------------------------------------------------------------------------------------------------------------------------------------------------------------------------------------------------------------------
>Epi 36     
ATGGCTCCTC---CTCCAGTTCCATCCAATAAACCAATTCAAGCAC---------CTCCATAATTCTAATAACAACC-----AGCCCTCTTTGGATAACCTTAAACCTACCAAC-CCTATTCCACGCTGG----------CCCCTGTCTAATA-----------------------------TCAGCCCATCAATGCTCCTTT---------------------GGCTTACAGTGTTGCCAGTCCTGTCTAGCC---------------------------------TGTCGTTCAACA---------------GGTTGTCGCTCCACA---ACCATTATTGGCTCAATCATACGTGGCTTAACCAGTC---------------ATCGCCTAACCTGTCCAATAATCGCCAAACATCAAGGGAGAGTCAAGAATCGAATACATTCCTTACTAAAAGGCCATAACTGAGTACGAA-GAATAAGAAGTAGTGTAATATGTTCCAAGAGAGAGAAAAGTGACCGAATACTATGCTGTGGAATATCAGACTGAATACGTACCCTAAGTGTTCTAGGAGAAATATACAGAATA-CGTACCAGTCGATAGATACTAAGAAAGAGTT------GAATATTATCCAGTTGAA---AGATAAGTTGTTCACTAATAG---GT---------TGCTTAATAACCTGTT------------TAA---------GTTGTTCAACAACCAGTC------TAAGTTGTGCAATAGCCT---GTTTAA------------------------------------------------------------------GTTTATCAGCAACCAGTCTAGGCTGTGCCTGTAACTTA--TGCC--CCACAATATGCCT-----CACCTATAATTTCTTCAAG----AGTGATCCCAGCCTA------------TCAACCCTAATATTA---GCCCGCCCCTTAAAAG------GTATAACCAC-AGGCTCCACCAAGATC------------AAATTTAAATAATAATATATGA-------------------------------------------------------------------------------------------------------------------------------------------------------------------------------------------------------------------------------------------------------------------------------------------------------------------------------------------------------------------------------------------------------------------------------------------------------------------
>Epi 37     
ATGACACCTA---CTCCAGTTCCTTCAAACAAGCCACTTCAAGAAA---------ACCAACAACCATAATTCTAGCC-----AGCCCTCTTTAGATAACCCTAAACATACTAGC-CTTTATAGACAGTAG----------CCCCTATCTAGTA-----------------------------TTAACCTTACAATGCCCCTTT---------------------GGCATATAGTGTTGCCGCACCTGTTTAACC---------------------------------TGTTGTTTAATA---------------GATTGTTGCTCCTCA---ACCAATATTGGCTCAATCTTACCTACCTTAACC------------------------------TGTATAACAATCATAAACCATCAAGGGAGAATCAAGAATTGAATATATCCCTTATTAGAGAGCAATAACTGAGTACGAA-GAATAAGAAGTTGTGCAATATGTTCCAAGGGAAAGAAAAGTGACTGAATATTACACTGTTGAATATCAAACTGAATACATTCCTTAGGTTTTCTAAGAGAAATATACAGAATA-TGTACCTGTTGACAGATATTAGGAAAGAGTT------GAATACTATCCAGTTGAA---AGATAAGTGGTACATTAATAA---GT---------TGCCTAATAACCCGTT------------TAA---------GTTGCTTAATAACCAATT------CAGGTTGTATAATAACCA---GTTTAAATGTATTAATAA-CAAGTTCAGGTTGTTTAATAAC--CAATTTAAGTTGTTTAATAACCAGGTTAAGTGTATTAATAACCAGTTTAAACCGTTCCATTAGCATA--TGGC--CAGTAATATGCTT-----CCCCTATCATTTCTTCCAG----ATTGATCCCAGGCTA------------TCAACCTTAATAATATTTACCAGCTCCTTAAATA------GTATAACCAT-AAGTTCCGCCCAAATA------------TAATTTAAATAGCAATATCTGA-------------------------------------------------------------------------------------------------------------------------------------------------------------------------------------------------------------------------------------------------------------------------------------------------------------------------------------------------------------------------------------------------------------------------------------------------------------------
>Epi 7      
------------------------------------------------------ATGTCCTTTTATCCTGGCTACAGATATCCATATGCAGCACCTCTCACATCATCATTTGCTGCCCCATTGACATATGCTCCCCAAGTATCATATGCTCCCCCCGTGTAATATGCTCCC----------CAAGTCTCATATGCTCCTCCAG---------------------TGTCATATGCAGCCCCAGTGCAATACGCAA---------------------GACCAGTCACTCAATCATACGTTTA--------------ACCAGTTTTACAACA---ATCTGTGATCGCATAACCAGTCGTTGCTCAACCAG------------------------------TCTAAC------AACCAATCAAAGGAGAATCAAGAGTCGAATACAGAGAATACTAAAGACCCGTTGTAGAAATGGAA-ACTGAGACTGTTTAAGTCTAAGTCCCAAAAACAAAATATGTTACAGATTACTATCCTGTTGAATACCAAACAGAATACATTCCTAGAACTGTATACGAGTAATAAACAGAATA-TGTCCCTGTAACAAAAACAGTCCCAAGAGTC------GAATACGAAGCTTTCGAG---AGAGAAGT------TTAAAGA------------------GCTCAACCAGTC------------------------GTTGTTTAATAACCAGTTGT-------------------------------------------------------TCAAT-------------------CTGTTGTGTAATAACCTGTTGTCTAA-CAGCCATTGTCATATTCATTGGTAAGACC--AGCACCAACCTATGCTGCT-------CCAGTGGCTTATTCAAG----TGTAGCTCCAGTGGGC------GCTTATCCAAGCTATTATGGTGGATATAGACCTTATTGA--------------------------------------------------------------------------------------------------------------------------------------------------------------------------------------------------------------------------------------------------------------------------------------------------------------------------------------------------------------------------------------------------------------------------------------------------------------------------------------------------------------------------------------
>Epi 46      
------------------------------------------------------ATGTCCTTCTATCCTGGCTA------TCCCTATGCAGCACCCCTCACAACCTCAGTTGCTGCTCCATTGACATATGCTCCCCCTGTCTAATATGCTCCTCAATTGTCATACGCTGCA----------CCTGTGTAATATGCAAGACC-----------------------TGTCAC-TCAATCCGTTGTTCAACCAGTC-----------------------GTCACACAACCTGT-AGCTGTTCA--------------ACCAGTTTTACAATA---ATCTGTGATCGCATAACCAGTTGTTGCCCAACCAG------------------------------TTCAAC------CAACAATCAAAGGAGAATCAAGAGTAGAGTACAGAGAGTACTAAAGACCAGTCGTTGAGATGGAA-ACTGAGACTGTTCAAGTGCAAGTGCCAAAAACGAAATATGTCACAGATTATTACCCAGTCGAATATTAAACCGAATACATCCCTAGAACAGTCTATGAACAATAAACTGAATA-TGTCCCAGTGACTAAAACAGTCCCAAGAGTA------GAATATGAGGCTGTCGAA---AGAGAAGT------GCAAAGA------------------CCTCAACCCGTT------------------------GTTGTCCAATAGCCAGTAGTCTAATAGGTTGTTCAATAACCCGTTGTGTA-ATAAGTTGTGCAATAGCCAATTCTTCAGT-------------------CTGTTGTCCAATAACCTGTTGTCTAA-TAACCATTGTCATATTCTTTGGTCAGACC--AGCACCCACTTATACTGCT-------CCAGTTGCTTATTCAAG----TGTGGCTCCAGTGGCT------GCCTACCCAAGTTATTATGGAGGATACAGACCATTCTGA--------------------------------------------------------------------------------------------------------------------------------------------------------------------------------------------------------------------------------------------------------------------------------------------------------------------------------------------------------------------------------------------------------------------------------------------------------------------------------------------------------------------------------------
>Epi 26     
------------------------------------------------------ATGTCATTCTACCCAGGATTCTACCCATAATACACACAACCCCTTGCAGCATCCTTTGCAGCCCCTCTTGCTTAT---CCTTAAGCCTCATATGTTAGACC--TGTTGCAACCGCTC----------CTATTTATACAGCTCCCGCCCC---------------------TATT-TACACCGCTCCTGCCCCA---GTT-----------------------GTCACTCAATCCGT----AGTCCA--------------ACCAGTAGTTTAATC---AGTTGTG------CAACCAGTCGTTGC------AG------------------------------CTTAAC------CAGCAATCAAGGGAGAATCTAGAGTTGAGTATAGAGAGTATCAGAGACCAGTGGTTGAGTATGAG-ACTGAGACCATTGAGGTTAAAAAGCCAGTGACAAAATATGTTACAGATTATTACCCTGTGGAATATCAAACAGACTACATTCCAAGAACAGTCTACGAAACATAAACAGAATA-TGTACCTGTGTAAAAAACAGTTCCAAGAGTT------GAATATGAAGCAGTCGAG---AGAGAGGT------CTAAAGA------------------GTTCCTGCTGCC------------------------CCTGTTCAATA-------------------------------------------------------------TGCTCCTG-------------------CTCCTTTGACTTATTCAGTTGTCTA----GCCAGTTCAATCAGTCGTCACCTAACC--TGTTGCTTAATATACAACT-------CCCTTGACATATTCCAC----AGTGAGACCAGCATAT------GGATATCCCTATTATTATTGA--------------------------------------------------------------------------------------------------------------------------------------------------------------------------------------------------------------------------------------------------------------------------------------------------------------------------------------------------------------------------------------------------------------------------------------------------------------------------------------------------------------------------------------------------------
>Epi 27     
------------------------------------------------------ATGTCATTTTATCCAGGATTCTACCCACAATACACACAACCCCTTGCAGCCTCCTTTGCAGCCCCTCTTGCTTAT---CCTTAAGCCTCAATTGTTAGACC--TGTTGCCACAACTC----------CCATTTACACAGCTCCTGCCCC---------------------TATT-TATACAGCCCCAGCCCCA---GTT-----------------------GTCACTCAATCAGT----TGTCTA--------------GCCAGTAGTTCAATC---AGTTGTG------CAACCAGTTGTTGC------AG------------------------------CTCAAC------CAGCAATCAAGGGAGAATCCAGAGTTGAATATAGAGAGTATTAGAGACCAGTCGTTGAATACGAG-ACTGAGACTATTGAAGTTAAAAAGCCTGTGACAAAATATGTTACAGACTATTACCCTGTTGAATATTAAACAGACTACATCCCAAGAACAGTCTACGAAACATAAACAGAATA-TGTACCTGTATAAAAAACAATTCCAAGAGTT------GAATATGAAGCAGTGGAG---AGGGAAGT------CTAAAGA------------------GTTCCTGCTGCC------------------------CCCGTTCAATACGCTCCTGCC----------------------------------------CCAGTTCAATATGCTCCTG-------------------CTCCTTTAACTTATTCAGTTGTTCA----ACCAGTACCTTAAGTTGTCACCCAACC--TGTAGCATCATATGGCACT-------CCATTAACATATTCTAC----AGTGAGACCTGCATATTATGGTGGATACCCATATTATTATTGA--------------------------------------------------------------------------------------------------------------------------------------------------------------------------------------------------------------------------------------------------------------------------------------------------------------------------------------------------------------------------------------------------------------------------------------------------------------------------------------------------------------------------------------------------------
>Epi 24     
------------------------------------------------------ATGCCTATCTACCCA------------------ACAGCACCTCTTACAAGTTCTATTCCAGCTCCAGTCAGCGTCGTTTAACCAGTAAGCTATGCCCAACCAGTGACTTATGCTCAA----------CCAGTCTAATACGTTCCACAACC--------------------TGTTTAATATGTGCCCCAACCTGTTTAATA---------------------TGTGCCCCAACCCGT-TGTTCAATA--------------ACCAGTTATTGCTCA---ACCAATCCTCACCCAATCAGTTGTAGCTGCCCCAC------------------------------AATAGG------CTCCAATCAAAGGAGAATCCAGAGTTGAATACAGAGAATTTCAAAGACCTGTTGTTGAGATGGAA-ACAGAAACTATTTAAGTTCAAGTACCAAAAACTAAATACGTGACTGATTACTATCCAGTTGAATACTAAACTGAGTACATCCCAAGAACAGTTTATGAGTAGTAAACTGAATA-CGTACCAGTCACTAAAACAGTCCCTAGAGTT------GAATATGATGCTGTTGAG---AGAGAAGT------ATAAAGA------------------GTGTAATATCAA------------------------CCAGTCCAAACCGTCCCTGTTTAACCAGT---TGTTCAATCCTATGTTCA-ACCAGTTCAATCCTATGTTCAACCAGTCC-------------------AACCACTCACTTATTCAGTTGCTAG----ACCAATAGCCTAAGCTCCAGTCTATGC--TCAACCAGTAGTTGCTCCA-------GCACTCACTTATTCAGG----TGTTAGACCAGCTTATGCCCCAGTTTATCCAAGTTATCCTCAAGTTGGTGCTAGACCATAAT------AAGCATAA---TAACCAGTGCCTTCAAACAAACCATAATGA--------------------------------------------------------------------------------------------------------------------------------------------------------------------------------------------------------------------------------------------------------------------------------------------------------------------------------------------------------------------------------------------------------------------------------------------------------------------------------------
>Epi 25     
------------------------------------------------------ATGCCTATCTACCCA------------------ACAGCACCTCTTACCAGTTCTATTCCAGCTCCAGTGAGTGTTGTTTAACCAGTAAGCTATGCCCAACCAGTGACTTATGCTCAA----------CCTGTCTCATATGTTCCATAACC--------------------AGTCTAATATGTGCCCCAACCTGTTTA-------------------------------------------TCAATA--------------ACCCGTTATTGCTCA---GCCAATCCTCACCCAATCAGTTGTAGCTGCCCCAC------------------------------AATAGG------CTCCAATCAAAGGGGAATCCAGAGTTGAATACAGAGAATTTCAAAGACCTGTAGTTGAAATGGAA-ACAGAAACTATTTAAGTTCAAGTACCAAAAACCAAATATGTGACTGATTATTATCCAGTTGAATACTAAACTGAGTACATCCCTAGAACAGTTTATGAGTAGTAAACTGAATA-TGTGCCAGTCACTAAAACTGTGCCTAGAGTT------GAATATGATGCTGTTGAG---AGAGAAGT------ATAAAGA------------------GTGTAATATCAA------------------------CCAGTCTAGACTGTTCCTGTTTAACCAGT---TGTTTAATC------------------AAT----TGTTCAACCAGTCC-------------------AACCACTCACTTATTCAGTTGCTAG----ACCAATTGCCTAAGCTCCAGTGTATGC--TTAACCAGTAGTTGCTCCA-------GCTCTCACTTTTTCAGG----TGTGAGACCAGCTTATGCACCAGTTTACCCAAGTTATCCACCAGTTGGTGCTAGAACACAAT------AACCATAA---TAACCAGTGCCATCCAATAAACCATAATGA--------------------------------------------------------------------------------------------------------------------------------------------------------------------------------------------------------------------------------------------------------------------------------------------------------------------------------------------------------------------------------------------------------------------------------------------------------------------------------------
>Epi 45      
------------------------------------------------------ATGCCAATTTATCCG------------------ACTGCTCCTTTAACCAGCTCTGTTCCTGCTAACTTAAACTATTCAACACCTGTTACATATGCCCAACCTCTAACATATGCTTAA----------CCAGTTTAATACGTTCCTCAACC--------------------TGTCCAATATGTCCCATAACCTGTTT------------------------------------------------------------------------TGACTTA---ATCAGTTGTAGCTCAACCTGTCATTGCTGCTCCAC------------------------------AATAGC------CAGCAATCAAAGGAGAATCAAGAGTTGAATATAGAGAATTCTAAAGACCTGTGGTCGAAATGGAA-ACAGAAACCATTTAAGTTCAAGTCCCAAAAACTAAATACGTGACTGATTATTATCCAGTCGAATATTAAACAGAATACATTCCCAGAACTGTTTATGAATAATAAACTGAATA-TGTCCCAGTCACTAAAACAGTCCCCAGAGTT------GAATATGATGCAGTCGAG---AGAGAAGT------ACAAAGA------------------GTGTAATATTAA------------------------CCCGTTCAAACAGTGCCAGTATAAACTGTGGCTGTCTAACC----------AGTTGTCTAATCTGTAGTTCAACCTGTTT-------------------AACCATTGACTTATTCTATCGCCAG----ACCAGTTGCTTAGGCCCCTGTTTATGC--TCAACCAGTTATTGCACCA-------GCTCTAACATATTCAGG----TGTTAGACATGCATATGCTCCAAGCTACCCAAGTGTTCCAACCTATGGTCAATTACCACAAACAGTCAGATCATAACCATAACCACATCCTTCAAATAAACCATAATGA--------------------------------------------------------------------------------------------------------------------------------------------------------------------------------------------------------------------------------------------------------------------------------------------------------------------------------------------------------------------------------------------------------------------------------------------------------------------------------------
>Epi 47      
------------------------------------------------------ATGCCTTATTACCCAGG----------------ATACAATCCCTACAGTGCTCCTTTAGGGCAATCTTTAGCTTA-----TCCAAACACGTATGCATAGCCTGTAGCTTATGCT-------------CCTGTTCAATATGCTGCCCCAAT--------------------AGCATAATCATTTGTTTAGCCTGTT---------------------------GCAATCTAACCAGT-TATGCAATA--------------ATCCTACGTACCCTA---ACCTGTAGCTGTCCAATAAGTCGTGGCTTAACCTG------------------------------CTCAAT------AAACAATTCGTGGAGAATCAAGAGTGGAATATAGAGAATATCAGAGACAAGTCGTTGAAATGGAA-ACAGAAACAGTCTAAGTTTAAGTGCCAAAAACTAGATACGTGACAGATTATTATCCAATCGAATACCAAACAGAATACATTCCAAGGACTGTTTATGAACAACAAACAGAATA-CGTCCCAATTACAAAAACAGTCCCTAGAGTA------GAATATGAAGCAGTGGAA---AGATAAGT------TTAAAGA------------------CAATAATAAGTT------------------------GTGGTTTAGCAACCAGTCGTTTAATAGTATGTGCCATAGCCAACCTAATA-TGTACAATAGCCAATTGTTTAATCTGTTGTCCAA-------------AACCCAGTTATACAACCTGTTGTCCAA-CAACCAATTTCATATTCATAAGTTAGACC--CGTTCAAAGTTATGTCCCT-------TCT---GCGTATCCAGC----TCATA---CGGCTTAA---------TACCCAACAAATTATAGAAATTTCAGACCATTTTGA--------------------------------------------------------------------------------------------------------------------------------------------------------------------------------------------------------------------------------------------------------------------------------------------------------------------------------------------------------------------------------------------------------------------------------------------------------------------------------------------------------------------------------------
>Epi 14     
---------------------------------------------------------------------------------------------------------------------------------------------------------------------------------------------------------------------------------ATGTACTCCTACGCTCCTTTAGGTGTTTCATATG---------CTTCTCCATTAGCAACATCAATTGCCAGACCTG-----TTCCAGTTGGCTATGCAGCTCCAGTCTCATATGTTTAACCAGTATCGTAT-GCAGCTCCAGT------------------TAGTTATGCTCCTCCAGCCTATTCTCCTATTAGAGGTGAATCCAGAGTCGAATACGTTCCATATTAAAAGCCAGTCGTAGAATTGGAA-GAGGAAGTCAGAACTGTCTAAGTGCCAAGATAAAAATGGGTGACAGACTATTATCCAGTCGAATACTAAAAGGAATACATCCCTCAAGTTTCATATGAAAAATAAATTGATTA-TGTGCCAGTCGAAAAGAATGTGCCAAGAGTT------GATTATTTAGAATATGAA---AGAGAGGT-------TAGAAGAGCTCCTCCTGCTCCAGTTTCATATGCCTCACCACTCTCATACAGC--------TATGCTGCACCTGTAGCACCTGTAGTACCAGTGGCACCAGTAGCTCCATTAAGAACCAGCTATGTTGCTCCAACCTAT------GG--ATATGGATATGCTCCA---AGTTACAGCTATGTTGCACCAACATTTGGTTATGGATCAGTGTATAGA--TATTGA--------------------------------------------------------------------------------------------------------------------------------------------------------------------------------------------------------------------------------------------------------------------------------------------------------------------------------------------------------------------------------------------------------------------------------------------------------------------------------------------------------------------------------------------------------------------------------------------------------------------------------------------
>Epi 15     
---------------------------------------------------------------------------------------------------------------------------------------------------------------------------------------------------------------------------------ATGTACTCCTATGCTCCTTTAGGCGTTTCGTATG---------CTTCTCCTTTAGCAACATCAATTGCCAGACCAG-----TTCCAGTTGGCTATGGAGCACCAGTCTCATATGTTTAACCTGTTTCATAT-GCAGCTCCAGTGACTTACGCTCCTCCTGTTAGTTATGCTCCTCCAGCCTATTCTCCTGTTAGAGGTGGATCAAGAGTTGAATACGTTCCATATCAAAAGCCAGTCGTAGAGTTGGAA-GAGGAAGTCAGAACTGTCTAAGTGCCAAGATAAAAATGGGTGACTGATTATTATCCAGTCGAATACCAAAAGGAATATATTCCTTAGGTGTCCTATGAGAAATAAATTGATTA-TGTGCCAGTTGAAAAGAATGTGCCAAGAGTT------GATTATTTAGAATATGAA---AGAGAGGT-------TAGAAGGGCTCCTCCTGCTCCAGTTTCATATGCATCACCACTTTCTTACAGT--------TATGCTGCACC---------------------------AGTAGCCCCCTTGAGAACTAGCTATGTTGCTCCAACCTAT------GG--ATATG------CTCCA---AATTATAGCTATGTTGCACCAACATTTGGTTATGGATCAGTTTATAGA--TATTGA--------------------------------------------------------------------------------------------------------------------------------------------------------------------------------------------------------------------------------------------------------------------------------------------------------------------------------------------------------------------------------------------------------------------------------------------------------------------------------------------------------------------------------------------------------------------------------------------------------------------------------------------
>Epi 30     
---------------------------------------------------------------------------------------------------------------------------------------------------------------------------------------------------------------------------------ATGTACTCATATGCTCCATTAGGCGTTTCTTATG---------CTTCTCCCTTAGCAACATCAATAGCTAGACCAG-----TGCCAGTTGGATACGCAGCTCCAGTGTCTTATGCCGCTCCAGTTTCCTAT-GCTCCTCCAATCTCATATGCCGCCCCAGTTTCTTATGCAGCTCCTCAATATTCACCAATCAGAGGAGAATCCAGAGTTGAATATGTTCCATATCAAAAGCCAGTTGTTGAATTAGAA-GAGGAAGTCAGAACCTTTTAAGTACCAAAATAAAAGTGGGTTACAGATTATTACCCTGTTGAATATCAAAAGGAATACGTTCCATAAGTGTCTTATGAGAAATAAATCGACTA-CGTTCCTGTTGAAAAGAATGTCCCAAGAGTT------GATTATTTAGAATATGAA---AGAGAAGT-------CAGAAGAGCACCTCCCGCTCCAGTTTCCTATGCATCACCTCTTTCCTACAGC--------TATGTTGCTCC---------------------------AGTTGCCCCATTAAGAACAAGTGTTGTTGCACCAACCTATAATTACGG--TTATGGATATGCTCCA---ACTTACAGTTACGCAGCTCCAACTTTTGGTTATGGATCAGTTTACAGA--TATTGA--------------------------------------------------------------------------------------------------------------------------------------------------------------------------------------------------------------------------------------------------------------------------------------------------------------------------------------------------------------------------------------------------------------------------------------------------------------------------------------------------------------------------------------------------------------------------------------------------------------------------------------------
>Epi 31     
---------------------------------------------------------------------------------------------------------------------------------------------------------------------------------------------------------------------------------ATGTACTCATATGCTCCATTAGGTGTCTCCTATG---------CTTCTCCCTTAGCAACTTCAATAGCAAGACCAT-----TGCCAGTTGGATATGCTGCTCCAGTGTCTTATGCCGCTCCAGTTTCCTAT-GCTGCTCCAATCTCATACGCCGCACCAGTTTCCTATGCAGCACCTCAATATTCACCAATCAGAGGAGAATCCAGAGTTGAATATGTCCCATATCAAAAGCCAGTTGTTGAATTGGAA-GAGGAAGTCAGAACTGTTTAGGTACCAAGATAGAAGTGGGTTACAGATTACTACCCTGTTGAATATCAAAAGGAATATGTCCCATAAGTGTCTTATGAGAAATAAATCGATTA-TGTTCCTGTTGAGAAGAATGTCCCAAGAGTG------GATTATTTAGAATATGAA---AGAGAAGT-------CAGAAGAGCCCCTCCTGCTCCAGTTTCCTATGCATCACCTCTTTCTTACAGC--------TATGTTGCTCC---------------------------AGTAGCTCCTGTTAGAACAAGCGTTGTTGCACCAACCTATGGTTATGG--TTATGGTTATGCTCCA---ACCTACAGCTATGCAGCTCCAACATTTGGCTATGGTTCAGTTTACAGA--TATTGA--------------------------------------------------------------------------------------------------------------------------------------------------------------------------------------------------------------------------------------------------------------------------------------------------------------------------------------------------------------------------------------------------------------------------------------------------------------------------------------------------------------------------------------------------------------------------------------------------------------------------------------------
>Epi 16     
---------------------------------------------------------------------------------------------------------------------------------------------------------------------------------------------------------------------------------ATGTACTCATATGCTCCTCTTGGTGTTTCATTTG---------CCTCTCCAATAGGGACATCGATTGTAAGACCTG-----CTCCAGTCTCATATGTTCAACCAGTTTCTTATGCGTAACCAATCCCATAT-GCTTAACCAAT------------------AAGCTATGTTTAACCAGCTCCAGCAACAATTAAAGGAGAATCTAGATATGAGTACGTGCCTTATTAGAAATCTGTAGTCGAAATAGAG-GAGGAATAAAGAGTT------GTACCCAAACAAAAATGGGTGACAGATTATTACCCTGTGGAATATCAAAAAGAATACATACCTTAAGTTACATATGAAAAATAAGTCGATTA-TATTCCTGTCGAAAAAACCGTACCTAGAGTG------GATTACTTAGAA---------AGAGAAGT-------AAGAAGAAGCTCATTTGTTGCACCTATCAATACAGCACAAC---CAATCAAC--------TATGTCTCACC-------------------------------ACTCTCTTA-----CAGTGTTGCTGCTCCAATT-----------------------GCCCCAGTTACTACCAGTTATGTTGCACCTGCAT------ATAGCACAGTTTATAGA--TATTGA--------------------------------------------------------------------------------------------------------------------------------------------------------------------------------------------------------------------------------------------------------------------------------------------------------------------------------------------------------------------------------------------------------------------------------------------------------------------------------------------------------------------------------------------------------------------------------------------------------------------------------------------
>Epi 17     
---------------------------------------------------------------------------------------------------------------------------------------------------------------------------------------------------------------------------------ATGTACTCATACGCTCCTCTTGGGGTTTCCTTCG---------CCTCTCCAATTGCAACATCAGTTGTGAGACCAG-----CTCCAGTCTCCTATGTGTAGCCAGTCTCTTATGCACAACCAGTCTCATAT-GCTTAACCAAT------------------CACCTATGCACAACCAGCTCCAGCAACAATCAAGGGAGAATCGAGATACGAATACGTCCCTTATTAGAAATCCGTAGTAGAAATGGAG-GAGGAATAAAGAATA------GTGCCCAAATAAAAGTGGGTGACAGACTATTATCCAGTTGAATATCAAAAGGAATACGTCCCTTAGGTCACATACGAAAAATAGATCGATTA-TGTTCCTGTCGAAAAAACTGTCCCAAGAGTG------GACTACCTAGAA---------AGAGAAGT-------AAGAAGAAGCTCATTCGTGGCTCCAATCAATACAGCTCCTC---CTATCCAC--------TATGCCTCTCC-------------------------------TCTTTCCTA-----CAGTGTGGCTGCTCCCATT-----------------------GCCCCAGTCACTACCAGCTATGTGGCACCTGCGT------ATAGCACAGTCTATAGA--TATTGA--------------------------------------------------------------------------------------------------------------------------------------------------------------------------------------------------------------------------------------------------------------------------------------------------------------------------------------------------------------------------------------------------------------------------------------------------------------------------------------------------------------------------------------------------------------------------------------------------------------------------------------------
>Epi 10     
---------------------------------------------------------------------------------------------------ATGAACAATCCTCGTCCATCATAACTTCCAGCTCAGAAGGCAACACCATCATAATTGCCTCCTACTGCTTAATAATAGGTTCC---AGAAGCATACTTGCCATAAC---------------AAAACTGGGTTCCTGCAAGCTCTTAAATTCAGCCAGGAGTTTAC-----GGCTAACCAATTCCACTT--TAACAGACAGGA--TTAATTACAAATCCCCAATATTTGTAATAGCCAGTGTATGCTTAATAAGGATT----GGTGTAAT-----------CAAGTGGACCAG---TTGTCACTTAAGGGAATGCAATCAAGGGTGAATCTAGGATTGAATATGTTCCCTACACAAAAGAAGTGACAGAGTATGTG-ATGTAAGAGGTGGTCGAGTATGTGCCAAGAGAGAGAAAAATTACTGACTATTATGCAGTGGAATACGTGACTGAACACATTCCTTAAGTGATCTAAGAGAAATACATTGAATA-CGTACCAGTGGAGACAATAAAGGAGAGAACA------GAGTACCAGGCAGTGACA---AAACAAAGTGTAATATAAGCACCAGTTGA---------TTATTAATAAATCCAAACAACCCAATAGTATTAAGTAGCTGCCCCAATTCAA-TATGCC--TAGACCTACACCCAGCCAATTCAATATGCTTAGACCACAGTGTAGCCAGTTCAATA---TGC--CCA----AGCCACCACCCAATTCGTACCA------ACCACTTAGAGTCAATACGTGACAGCT-CCAG--TGACAACCTCTTAATATGTCCCACAACCC-TACTCCACAACCA----CCTATGG--AGCT----CCAATTACAACCTATGGT--TAAGTTCCCTA---GAATTAAGGCTATTTAC--CAGCAACTGCATATGCCCAACCA---------GGAGTTGGATAGGTTACTACAACAACAAAGTAGTACTCAACTGGATGGTAATAAGTCTACCCAGCATCAACAGGAAATGTTTAAC---CTTAATTGCAATAGTAACAACTAGGTTAATTG---CAAAAGCCAGGATAGAGCCCAAAGTACGCATGA---------------------------------------------------------------------------------------------------------------------------------------------------------------------------------------------------------------------------------------------------------------------------------------------------------------------------------
>Epi 11     
---------------------------------------------------------------------------------------------------ATGAACAATCCTCGTCCATCATAACTTCCAGCCCAGAAGGCAACACCATCATAATTACCACCTACTTCTTAATAATAGGTTCC---AGAAACATATTAGGCATAAC---------------CAAATTGGGTTCCTGCAAGCTCATAAATTCAGCCAGGAGTTTTG-----AGCTAACCAATTCCGCTT--TAACAAACAGGA--TTAATTTAAAATCCACAATATTTATAGTAGCCAGTTTATGCTTAATAACAATT----GATATAAT-----------CAAGTGCGCCAG---TTGTCACATAAGGAAATGCAATCAAGGGTGAATCTCGTATTGAATATATTCCTTATACAAAAGAAGTGACGGAGTATGTA-ACATAAGAGGTAGTCGAATATGTGCCAAGAGAGAGAAAAATTACTGACTATTATGCAGTGGAATATGTGACTGAACACATTCCTTAAGTAATCTAAGAAAAATACATTGAGTA-CGTGCCAGTAGAAACAATAAAAGAGAGAACA------GAGTACCAAGCAGTGACA---AAATAAAGCGTGGTATAAGCACCAATCGA---------TTATTAATAAATCCAGAAAACTCAATAATATCAAGTAGCTGCCCCAATTTAA-TACGCC--TAAACCTATACACAACCAATTCAATATGCTTAAACTACTGTATAACCTATTTAATA---TGC--TTA----AACAACTACCCAATTTGTACCA------ACTACTTAGAGCCAATATGTGTCAGCT-CCTG--TAACAACTTCTTAATTTGTTTCATAACCT-TATCCAACTACTA----CATATGG--AGCT----CCCATTACAAATTATGGT--TAGTTGACTTA---GAATACAGCTTATTTAC--CAGCAGCAACATATGCCCAACCT---------GGAATTGGGTAGGTGACAACAACTACACAGTAGTATTCAACTGGATGGCAATAAGTATATCCAGCATCAACAGGAAATTTTTAGC---CTTAATTGCAATAGTAATAAGTAGGTCAACTT---CAAATACAAGGATAGAGTCCTAAGTACGCATGA---------------------------------------------------------------------------------------------------------------------------------------------------------------------------------------------------------------------------------------------------------------------------------------------------------------------------------
>Epi 39     
---------------------------------------------------------------------------------------------------ATGAATAATACTCGTCCCTCATAACTTCCAGCTGCTAAATCCACTCCATCATAATTACCATAGGGTGGCTAATAA---GTGCC---TGAAGGATATTAACCACCAT---------------TGGGTTGGGTTCCAGCTTCTTCATAGATTCAACCTGGAACTGCG-----AATTAAGCTCTTCCATTT--TAACAAACTGGA--TTAATTGCAAATCCACAATATTTGTAACAACAACCATATGCCTAATAACCCGT----AATTCAAT-----------CAAGTGGCCCAG---TAGTTACTTAAGGAAATGTTATAAAAGGGGAATCAAGAATAGAGTATATTCCTTATACAAAGGAGGTGACAGAATATGTA-ACTTAGGAAGTTGTTGAATATGTTCCTAGAGAAAGAAAGATTACTGACTATTATGCAGTTGAATACGTGACAGAACACATTCCTTAAGTTATTTAAGAAAAATATATTGAGTA-TGTTCCCGTTGAAACAATAAAAGAGAGAACA------GAATATTAGGCAGTGACT---AGATAGAGCGTAATATAATAACCAATTGA---------TTATTAATAAATATAGACAACCTAATAATATTAAGTGCCAGCTTAAATTCAA-TATGC-----AACCACCACAACAACAAATTAATACATTCCCGCAAC-GTAAAACCAATTTAACACAGTAC--CTGT---GACAACATCCTAATATATCCCATAGTAAATTTCTTATGGACAATTACCAACAGCTGCTTA--TGGTTAATTACCAGCAACAACAACTACTTACGGATAATTGCCA----CCCCAGGTTAATTATGGTTAATTACCAGTCACAACAACAACTGCCCCCTATGGATAATTCCCACCAACTACAACAGCAGCATATGGGTAATTACCATCAAATGCATATGGTCAAGTGACAACAACCACTCAATAATATTCAACTGGATGGCAATAAGTATACCCATCAGCTGCAGGTAATGTTCAACAACCATAATTCTAACAATAATAACCCTAGTAAGCAAACCAAAGACCAGGATAGAGTCCCAAATATTAATGA---------------------------------------------------------------------------------------------------------------------------------------------------------------------------------------------------------------------------------------------------------------------------------------------------------------------------------
>Epi 43      
------------------------------------------------------------------------------------------------------------------------------------------ATGGCCGAGTATCAACCACAAGGAATTGTTTAATAGCCTGCTCTCTATGGAACACCCCAAACAATTA---------------CAGGTTAACCTCAATTTGTGAGACCTATTGTTCTTGGAAATTC------AACCTACTAACAACAACTAGTAACAAATTAGAATTTGGGTCAGAGCGGATTCTATTAAGGTGGTGGAGTGTTGGTTAATCAACCAGTTTTGGGCGCATCAG---------CAATTAGTTCAAACATAGTCTCAACTGGATAAGCAGTAAAAGGAGAATCAAGAATTGAATACATTCCTTATGAAAAGACAATAATGGAATACGAAGAAGTGAGAAGACAG-ATTTAGGTGCCAATTACAAGATAGATCACAGAATATTAGGCCATTTAATATGAGACTGAATATATTCCTTAAGTGATCTAAGAAAAAGTGATTGAATA-TATGCCAGTTGAAAAGTTTGCTGAAAGAGTA------GAATACCAAACAGTCACG---AGATAAAATGTGCTTTAAAATACTGTA---------------CAATAAGTATAGTAAAC---ATAAATTTAACCAATTGTGACAACCCAAACATAC---TAAACAACCACTCCTATTGTCTAA-ACAGTCTAATAAC-CTATTGTCACATAAGTAGCTTAA--CCA-----ATT---------------------AATGTTCCACAAACCTATTATTCTACATATTAATGA---------------------------------------------------------------------------------------------------------------------------------------------------------------------------------------------------------------------------------------------------------------------------------------------------------------------------------------------------------------------------------------------------------------------------------------------------------------------------------------------------------------------------------------------------------------------------------------------------------------------------------------------------
>Epi 44      
------------------------------------------------------------------------------------------------------------------------------------------ATGGCTGAGTATTAACCATAAGCAATTGTTTAATAACCTGCTCTTTATGGAGCGCCTCAAACTTTAG---------------CAGGTTAGCCTCAATTCGTTAGACCAATTATGTTGGGAAATTC------AATTAACTAATAATAAATAGTAACAAATTAGAACTTGAGTTAAAGTGGATTCTATTAAGGAGGTGGAGTTTTAGTTAATCAACCAGTTTTAGGTGCATCTG---------CAATAAGTTCTAACATAGTCTCCACTGGATAAGCTGTTAAAGGAGAGTCAAGAATTGAGTACATTCCTTATGAAAAGACTATAATGGAATATGAGGAAGTACGAAGATAA-ATTCAGGTGCCTGTAACAAGACAAATTACTGAATATTAAGCTATTTAATATGAAACTGAATATATTCCTTAAGTAATCTAAGAAAAAGTGATTGAATA-CGTACCAGTAGAAAAGGTCGCTGAAAGAGTT------GAATACTAAACAGTTACA---AGATAAAATATGTTTTAAAACTCTGTA---------------CAACAAGTACAGTAAAC---ATAATTTTAACCAGTTGTGACAACTCAAACATAC---TAAACAGCCACTCCTATTGTCTAA-ACTGTCTAATAGC-CTGTAGTCACATAAGTAACTTAA--CCA-----GTTGTCTAAAAATAAATCATTTAGAATGTTCCTTAAACCCAATATACTACATATCAATAGCCAATCACTACCTAATATATTTAGCAACCTCTATCTGTTTAAAA----TACGATACCAGTCCCAGTCTATTAAACATCAAGTCCAAGAGTTAGATA-AGCTTCTCAAATTGTATAAGCTCCTGCTCAAATAACTACAGCTT-------ATCCCTAAACCCCAGTTCTTTATCAAGCATCCCAAACTCGAGTGGGAGCTCCTGTTGCCTAAACATAGCCTCTAGTCTATGGTTATCAACCATAAGGACAATAATTAATTGCCTAACAAGGACATCAGGCACCTACTCAACCTCCTTAGATTAGTCAACTACCGTAGTAACAATAAGTTAGTCAAGTCCCACCAACCTTACAATAGTAATAACAACCGCAATAACAAAAGCCATAATAACAATAGCCAGTCGCTAACTAACAATAATAGAAATAGGATAAAGGATTTTTGGCCAAATTATTCGATTGA---------------------------------------------------------------------------------------------------------------------------------------------------------------------------
>Epi 3      
---------------------------------------------------------------ATGGC-TAACATACC--ATAGCAATAATATTCAACACCA---TCAAATTTACCTTCATACAATAGAGATCAATCCACTTACCAATAACCAACCTTGGGATAATAGCAAGTTCCATAGAGTAATTATCAACCTCAACAATCTGCTGAG---------AAAGGATTACAATACTTGCCTTAACAACAAGGTATATTGCCACAAAATGTTTAAACACAACCAT------TGTATGGACAACCACAAG--TTGGAATCGTAGGATAACCATTCACTCAACAACCCATATTTGGCCAATCCTAAATTTAACAACTACCCCAACAAACAGTGGAAACCCAATAA----GGACAAGTGGTAAAGGGACAGTCCAGAATTGAATACATTCCATATGAGAGAACAATTACGGAATACGAA-GAAGTGAGAAGACAAGTGCAAGTACCCATCACTAAATAAGTCACCGACTATTATGCAGTCCAATATGACATCGAATACATCCCTTAAGTTATTCAGGAGAAGTAAGTCGAATA-CGTCCCAGTTGAACGAGTAGCAGAAAGAACT------GAATACTACACAGTCGAG---AGATAAAACGTAATCTAATAACCTGTCGGATATCAATCATCTCAAGTCCAAACTTC------CTATGCACCAGTCTAAACTCAACAATTCACTCAACAGTATACCCAATATGTCCCACCTTAACAAACCATTGCATACTAATAGCCAGTCCAAATTTAATA--GCAAT--ATCAAACCAGAGAAGTCATTCATTAACCAATTGTCCAATAATCCTATCTACAACAAAGAGAAGTCATACCATAACAACAAGTCTAAGTCCAATAGTCAGTGGCATTACAACCAACCATCCCAACCACTCAATATTTACCACAACAACAATATCAAACC---------------------CAACCCTAATTGCAAATAGCTTAAACTGTGCCATTGAATTATGGACAATAAA-TCTAA-----ACAATTTA--AACTCAATAAC---AACCAAT-----CGTCAATCCAG-CCACCCAA--CCAACCACCTAAATTAATCAAGGATATTCCATCCCTGTTACCTAAACCTA------------------AGCTCCC-CAATATTCAGTCTATGGACAGCAATCCCTTGGTCCTCAATAGCCTAAAACTTAATAGCCTCTAGCTCAAACTACACAATACAACCCTTAATTGTAACAGACTGTTGCACCAGCATAATTCGCTTAATCAGTACCTTAATAATAATAATAATAATAATAATAATAACAATAACAATCCATCCCTCAAGATATGGGAAGAACCAGACCTTATCAATAAGGCCAGTTGCCTCAATAACCATCCCAACCTCAATAGGCTGGCACAGCATAGAAATAAAATAAAGAAAAATCATTCTTGGAGAAATTGTTCGATTGA
>Epi 4      
---------------------------------------------------------------ATGGC-TAACTTACC--ACAACAACAATATTCAACACCT---TCGAATTTACCTTCCTACAACAGAGATCCATCCACTTACCAATAACCTACACTAGGATAATAACAAATTCCTTAGAGCAATTATCAACCTCAACAATCTAGCGAT---------AAAGGATTACAATATCTGCCTTAACAAATAGGTGGGTTGCCATAAAATGCATAACCATAACAATAACAATTGTATGGTCAACCACAAT--TTGGACTTATCGGATAGCCGATCACTCAACAACCAGTATTTGGGCAATCTTAAATTTAATAACTTCCCCCACAAACAACTGAAACCCAATAA----GGATAATTAGTTAAGGGATAGTCAAGAATCGAGTACATCCCATATGAGAGAACAATAACCGAATACGAA-GAAGTGAGAAGACAAGTGCAAGTACCCATCACCAAATAAATCACTGACTATTATGCAGTCCAATATGACATCGAATACATTCCCCAAGTAATTCAAGAGAAACAGATAGAATA-CGTCCCAGTTGAGAGAGTGGCAGAGAGAACA------GAATATTACACTGTTGAA---AGATAGAATGTGATACAACAACCAATCGGATATTAATCATAATAAGTCTAAACATCAGCCACCTATACTCCAGTGCAAACACAACTCTTGAGTCAACAATACGCACAATATGTTCAACCTCAATAAACCCTAGCATACCAATAGCCAGTCTAAGTGCAACA--ACAAT--ATCAAACCAGAGAAGTCATTCAACAACCAATAGCCCAATAATCCTATGTCCAATAAAGAGAAGTAGTACCACAACAACAA------ATCCAACAGTCAGTAGCATTGCAACCAACTCTGCCAACCACACAATATGTTCCACAATAACAATATCAAACCATCCAAAACACACAAACTGTTCAACCTTAATTATAAATTGCTTAAACTGTCCCCTTGAATTATGGTCAATCAA-TATAAGCTCAACAACCTGTCAATCCAGCCATCTAAACAAATGCTCCCGTTAATCAAGGTTACTCCATTCCAGCCACTCAAGTTAATTAGGGTTATTCCATTCCAGCCACTCAAGTTAATCAAGGATATTCAATTCCATCCACT-CAATAGCCAGTCTATGGACAACAATCCCTTGGTCCTCAATAGCCTAAAACCTAATAGCCTCTAACTCAAACTACACAATACAATCCTTAATTGTAACAGACTGTGGCACCATCTTAATTCGCTTAATCTGTTCCTTAACAATAGTAACAA---------------------CAATCAATCCCTCAAGATATGGGAAGAACTAGACCCTATCAATAGGCTCCATTGCCTCAATAACCATCCTAACCACAATAGGCTGGCACTGCTTAGAAATCAAATAAAGAAAAGTCATTCTTGGAGAAGTTGTTCGATTGA
>Epi 40     
---------------------------------------------------------------ATGGC-CAACTTACC--TCCCCAACAATACTCCCCCCCT---TCTAATCTGCCAACCAACAACAGAGAACCACAAACATTTCAATAACCAACCATAGGATAACCCCAGGTTGCTCGATCTAATCTGCCCATCCAATCCTTGCCTGAT---------ACTGCCTTGCAATATTTGCCACAACAGATTGCCCAACAACCCTATTCTAGTTAACCATTGCAACAACCACTCTATAATTAAC--------TTTAACCTACCA---AGCTTGGCCCTCAATAACCCATCTTTGGTCAATCCCAAATCTAATAAATTGCCTAACCACCA---------CAAGAA----GGAAACGTCGTAAAAGGCCAGTCCAGAATAGAATACATTCCATACGAACGAACCATCACAGAATACGAA-GAAGTAAGAAGATAAGTCCAAGTTCCAATTACTAAATAAGTCACCGATTACTACGCTGTCTAATATGACATTGAATACATCCCGCAAGTGATTCAAGAAAAACAAATTGAGTA-TGTGCCAGTTGAGAGAGTTGCAGAAAGGACT------GAATATTATACTGTCGAA---AAGCAAAATGTCATTTAACAACCAATCGGATATTAATC---CCAAATCCAAACTAA------TTATATACCTG---------AACAATTT------TAATACAATCAAATAATTGAACGTCAATCTGCACTTGCTTAT---TAGCCATACTAACAGTAAAC--CCAAA--TCTAAACAAGAGAAGTCACCCAATATCCAGTTGCCCAATAATA------ACAATA---------CATCTAATAACTTCCA------GTCCAATAATCAGTCCCATT---ACCAGCTCCTTAAG---CATAATATCTGCCAACTCAATACTAACAATATGCTAGTCCCATTGGAATTCAATAACCCTAATATTAGATATAATAAACTGTCCCATTGAATTATGGGTAATAAT-TTTAG-----GCAAGTTA--AATTTAACCAGCT--CCTAAG--------TAACCAAT----CGCTA---CAGCTACT---GTGCCATAAGGATATTAAATTCC---CACTTAAACTGTTC-------------CCTAACAATA-CATAAATTAATAAGTTGAATAAGATCCAACAATCCATAGTAAGC--GTCCATAACAGCAATTGGCCTAAACTGCCTAATACAACCCATAATTACAATAGACTGTAGGTCCTAATCAATTTGCATAGTCTGTTCCTTAATAATAATCACTT---------------------CAATAGGATCTTGGTAGAACTAGGCCATATTAATAATAATAATAGCCATAACCATAGCAATAGCAATTACCATAATAATAATAAGGAGTTCCATAAAAGCCTAACAAAGAAAAATCATTTTTAGAAAAATTATTCGATTGA
>Epi 8      
---------------------------------------------------------------ATGTCACAACTTCCCTAATAAGGATAGGAATCGAAGCCTCATTCTAATTTACCTTAACAAAATATTCCATAAGGCCAAAACCAGAACCAGTTCATACCTCAATAAGGAATTCC--AAATCAAATTTTCCCTTAAGCTCAACCATAAT---------ATGTGGTTCCTG-------CTTAAAATTTGGGAAGAGCTCCAATAAGCGGATTTCCAGCGCAACAGCTTCCATATTCATAGCAATAAGGATTATAACCATTG---CCTCAATCATAGATCTAAGGATAAACCGGTGCTCCCTA-TCAGACTGGTCCAGTGTAATTAAGTTCACATGTATTGACC--GAATAAGCCATAAAAGGGGAATCGCGAATTGAATATGTGCCATATGAGAGAGTAATCACCGAATACGAG-GAAGTGAGAAGGTAGGTGTAGGTGCCAATAACACGATAAATAACTGATTATTATGCGGTCTAATATGAAATTGAATATATTCCATAAGTAATTTAAGAAAAATAAATTGAATA-TGTACCAGTAGAAAGGATCTAAGAGAGAACA------GAATATTACACAGTATAA---AAATAAAATAT--TTTGCCTGCTCAGACA---------------AATCTAG------------CATAATCCCA---------AACTATTC----------AAACTCAGAGAGTGCAAC---AACAGATAGTGACTTAATAAGCTCAACAATATGTGACAGT--CGCCT--AGCAGCCCCAAGTTACAACCTATTAAGC--TCCTCCAATTCAA------ACAACAC----AAGTTCTACAACCACCCCCC------GTCTAACAACCAATAACA-----AGCACCTTCATTTAACCTCCGATAACTACAACTCTATAACGACCAAATG------------TAGTTTAAAACACCATAATTCCATA-AACTCAGTTGGCTTCCACATATGTTCAACAATAACCTACTATTATCCCAGGTTA--AGTGTAGTCCATTCCACAAACCATTCAAACCACAAGTGTAGTCCCA--TAAACTATTTAAACAGG-CAGTGTTATTCCATAGA---CAAGAACATTGAGCAAA-----------CCACCAACAACAATTATTCAACCCTAAGCAACAATT-------CCTCAAGCATC--AATTCCTTTGGCAACTACCACAGCTTTACCTGTTTAAT---TAGCTTAAACTG-CTG------TGCCATCATCTGTTTATAAAGACTTCTAAAGATTGCCAGCCTAGGGTAATT---CACTTTACAGAAAAACTTTACCACCCATCTAACCTGGATAATTAGCACAAACAGCCCCACCTATACAAGTTCCAACATAACCTTAGTAACCATAAAAGCAAGCCAAACAAGATAAGGATAAGACATTCTTAGAAAGGCTTTTCGAGTGA
>Epi 9      
---------------------------------------------------------------ATGTCATAGCTTCCATAAACTGGATAACAATCAAAACCTTAATCAAATATGCCTTAACAAAATATTCCACAAGGTCAAAACCA------ATTTATTCCTCAATAAGGAATCCC--AACCTAAGTTTTACCTTAGGGCTAACCCTAAT---------ATGTGGTTCCAT-------CTTAAAATTTAGGAAGAGCACCAATAAGTGGATTTCCAACTCAATAGCTTCCATATTTGTAGCAACAAGGATTTTAACCGTAA---CTCCCATCCTAGGTGATTGGATAAAATGGAGTTCCTTA-TTAGACAGGTCCCGTCTAATTAAGTTCATAATTAATGACT--GAATAAGCGATAAAGGGTGAATCAAGAATAGAATATGTGCCTTTTGAGAGAGTAATCACTGAATATGAG-GAAGTGAGAAGACAAGTTTAAGTGCCGGTAACGAGATAAATAACTGATTATTATGCAGTCTAATATGAAGTTGAATATATTCCTTAAGTAATATAAGAGAAGTAAATTGAATA-CGTACCTGTAGAAAGAATCTAAGAGAGAACC------GAGTATTACACAGTGTAA---AAATAAAATAT--TTTGCCTGCTTAACCAGCTTTGTAACCATAAACTCTGG------------CATAATCATA---------AACTATTC----------AAACTTAGAGAGTGCAAT---AGTAGATTGTGACTTAATAACCATAATAATATTTGACAAT--AGCCT--AATAACCCTAAGTTACAACCTATCAAGC--TCCTCCAGTCCAA------ACAACAA----CAGTAATACCACAACCTCCA------GTTTAACAACCAATAACA-----TCCACATTTATATAACCACCAATTACTACAACAATTTAAGCACCAACAG------------TAGTCTAAAATACCATCATGCCCTA-AACTCAATATACTTCTGCATATGTTCAATAACCACCTGCAGTTGTAACAACTTA--ACTATAGTCCGTCCCTCAAACTATACAAACTACAAGTGTAGTTCCA--TAAACAATTTAGACTAC-CAACGTTTTCCCATAGA---CAGCAAGTGTTATTCCA-----------TAGACAAGAACGTTGACTAAACCTCCAACAACAATTGTCTAA-CCTCAAGCATC--AGTTCCTTTGGCCACAACTACAGTTCTACCACCATAAT---TAGCTCAAACAA-CTACTGGAATACCATCTTCAATTTATAAAGACGCTCAGAGATTGCCAGTTTAAGGAAATT---CACTTTATAGAAAGACTTTACCACCTATTCAACCTGGGTAATTAGCTTAAACAGCTCCACCTCAGCAAATTCCAACTTAACCATAATTGCCATAAAAGTAAGCTAAACCAGATAAGGATAAAACATTTTTGGAAAGGCTTTTCGAGTGA
>EpiT 1 
------------------------------------------------------------------------------------------------------ATGTCCT-CAAACGAAAACCAATCTGAACAAGAAAAAGCTTA-AGTCTTACAAGGAACTAAGCCTGTCTACTAATACCCTGCT-TATACTAGCTAATACGTCTAATAATAGCCTTTGATTTAATCTTAATTGGTTACTCAACCCGTATA----ATATGTTTAGCAACCAGT--TTAATATGTCTAATAAACT---GTTTAAGGAGTTCATTAAT------------------CTGCCCTTTCTCAATCCCAAGCTGTTGCTTCTGGCCTTGTTG------------C--AACCTAAATTC-AAAGAGAAGTTGTCAAGGGTGAATCCAGAATTGAATACATTCCTTATGAAAAATCTGTGATCGAATATGAA-GCCGTTCAAAGAGTTGATTACGTTCCCAAGGAAAAGAAAATCACTGATTACTACGCCGTTGAATATTAAACTGAGTACCTTCCTCAAGTTTACTAAGACAGATATATTGAATA-CATTCCCACTGAAAGAATCTAAGAAAGAGTT------GAATATCAAGCAATTCAA---AAGCAAATAGTTCACCAACCTGTTTAACAATAATAATAAGTTCTTTAAACCGTTGTCCAACCTGCTACCACCTACCTCTAATCTTCTCAAGTCACTGTCCCTGTAGTATAATAACAATTCGTTCCTACTGCTTCTGTTGTCCACACTACTATCCCTGCCAC--TCAAGTCGTCCAAGGTGCTACTCATGTTGTCCAAGGAGCTTCTACTGTTGTTTAAAACGTTCCAACTGCATAGTTTGTTTAAACTGTCCCCACTGCCTTCTCAACTCAAACCTTAGGTGTCCCCGTTGTTCGTGCTGGTTTGACTACCTCTGGTGTTAGAACCTTAGGACCTGTTCCTTACTCAGTTGTAGAAGAAGCTATTAAGAAAAGCTAAAAGAAGGACGAATGA----------------------------------------------------------------------------------------------------------------------------------------------------------------------------------------------------------------------------------------------------------------------------------------------------------------------------------------------------------------------------------------------------------------------------------------------------------------------------------
>EpiT 2
------------------------------------------------------------------------------------------------------ATGTCTGACCAACCTGAACAAGCCCAACAACAAGCTAACTTATAACAATAATAACAACCCCCCGTATAGACTTAGGTTTTGCAATATCCTTTCTAATACGTCCAATAA---CCTTTGGTATAATCTTAAGTTGTTGCTCAACCCATCTACACCAATGGTCAAGTTCCTACTACTCAATTCTTAGGATCTACTTTGATTTAGGGCGCTACCTAATAAGTCAGTGCTGG---CACCGTCCTCCACTAATCTGGTGTCCAAGTTTCTGGCGTTCCCG------------TCTAAACTACCCTCTAAAGAGAAGTCGTTAAGGGTGAATCTAGAATCGAATATATCCCTTACGAAAAGACTGTCATTGAATACGAA-GCTGTCCAAAGAATCGAATACGTCCCCAAGGAAAAGAAGGTCACCGATTACTACGCTGTTGAATATCAAACTGAATACATTCCTCAAGTTTACTAAGACAGATATATTGAATA-CGTTCCCACCGAAAGAGTTCAAGAAAGAGTT------GAATATCAAGCCATTGAA---AAGCAAGTTGTCCACTAACCCGCTCAAGAAGTATCTTAAGTTTA------CGTTTCTTAAGTCCCCGTGAGCTCTGTCT------CTCAAGTC------CCTGTTGCTCAACAATTAACTTCTTCTCAAGTTCACGTTCTCCCTCCTACCCAAACTGTCAT--TAGTGGTGGTCAATAAGTTGCTTATCAAAACTA---ATCTTTTGCTTATGCTC----CCGTCCAACAAAGCG--TTGTTTACACTACCCCCGCT-------CAACTCGGA--TAAAGCGTTTACAGAGGTCCCACTGTCCTCACCAAC---AGCATC---GCCTAAAAGCCTGTTTAATAGAATGCTAAGAAGGAAGAAAAGACTTTCCTTGAAAGAATCTTCGAGTGA----------------------------------------------------------------------------------------------------------------------------------------------------------------------------------------------------------------------------------------------------------------------------------------------------------------------------------------------------------------------------------------------------------------------------------------------------------------------------------
>EpiT 3
------------------------------------ATGGCCAAATACGTTCCCCCTATTTCCTAATCAAATGTTCAAGTTGTTCCATAGGTATAACCTGTGATCTATCAATCAGTTGTACCCGTTTAAGTTTAGCCCCTTTACTAATCCTACGTCAGTTATCCTACTTACTCCTA--CGTTAAGCAATAGCCATAAGTCTAAACCGCTCAAATTCCTGCTGTAATTAAAAATATTTTTTTGAATTTCAATTTCTAATATAAAAATAAATGGAAATTAATGATATTATTTAACTAATTATG--------CAGTAATAGTAACAATATTAATCAGTTGGATCTACTTAACCTTCCGTCGCTTATCAAGC---------------------AGCTGAAAGCTAAATAAAGGCTCCTCTTAGAGGTTCTTCCAGAATTGAATATATTCCTTATTAAAGAAAGGTCATTGACTATGAA-TAATAGGTATAAACTCAAATTGTTCCTAAGGAAAGATA------TGGTAATTATACTTTTTATTGCTAACTTAGATAT-TTTCATGCATTTTTCTACTCTTTCACATGGCTTAATGTGCTTAAAAAAAAGAATCATGCAAAAGTTTATCAAAAGCAACATTTTATGGAAATTAAATAAGATGAACAAAAATATATTTTAAAAGTAGGAAACTACTAACAATCCAATTACTATGGAAAACATCTGTTAATATTCTACAAATAAATATTATATTTTTTTCATTTGTGTTTAAATTATTGAAAAAATTTCAACCCATTTGCTATTTAATAGCTAATATTTATTAAAATTAATTAGTAACTGATTATTATGCTGTTGAACATACTACTAACTACGTTCCTTAAACTTACTACGACTCTTACGTTGATTACG-TTCCTGTAACAAGATACAA----AGAAAGAACTGAGTAATTTAATATTATTTTTTTGCATAATTAAATAAATTTATATTAATAAATATAGATATTATCCAGTTGAAAGTAGCAGAACTGTCATTAACCGTCTTTGAAAGAATAGTAAATTTGCAAAATAAGTTAAAAGCAGAAGGATTTAATAAGACTCTCTTTAAAAACAACTGGCAAAAATATAAATATTTTGTTAACTTGTGA------------------------------------------------------------------------------------------------------------------------------------------------------------------------------------------------------------------------------------------------------------------------------------------------------------------------------------------------------------------------------
>EpiT 4 
----------------------------------------------------------------------------------------------------------------------------------------------------------------------------------------------------------------------------------------------------------ATGAGCACCACAAATACCCCTGTAAAAGATGTCTTATATTCATCTAGATATTATTCTTCTCCTTACGCA--------------TCCACACTCGCATACTCAACTTACCCCTATACAAGCTCTCTT-------------TACAGATCAG-C----AATTACCCCTCCTAGAACAAGCGAATGGACTGAATACTAGCCAGTTGAAAGAAAGTACATTGACTATGTA-CCTGAAACAAAGGTAGAATATGTTCCCGTTGAAAGAACCACTAGAGACTATGTTGAAATTAAGCATGTCACTTCATATGAGCCCTAGACAAGAGTTGAAAGAAGAACTGAATA-CGTTCCAGTAGAACACGTTGATGAGTATGTT------GACTATTATCCTAAAAAT---TACTCATATGTCTCTCGTAGCCCAAGCTATGATTACTCACCCTCTCTCA-CAACTTCTAGCTTGAGAAC-CAGCAACTACCT-TCCTTACTACACT-TCCAGCTACTACAGATCTCCTTATTCTTACAGATATTACTACTGA--------------------------------------------------------------------------------------------------------------------------------------------------------------------------------------------------------------------------------------------------------------------------------------------------------------------------------------------------------------------------------------------------------------------------------------------------------------------------------------------------------------------------------------------------------------------------------------------------------------------------------------------------------------------------------------------------------------------------------------------
